# Supplementary material for: Forelimb bone curvature in terrestrial and arboreal mammals
Source: PeerJ. 2017 Apr 26;5:e3229. doi: 10.7717/peerj.3229 (PMC5408721; doi:10.7717/peerj.3229)
Supplement: Supplemental Information 1 [file peerj-05-3229-s001.txt]

[individuals]
187
[landmarks]
13
[dimensions]
2

[groups]
arboreal 80 semi 24 terrestrial 83 

[labels]
loco locomotion genus species museum chord curvature

[labelvalues]

1 Arboreal Dactylopsila magalura M32374 36.87 -0.101128838
1 Arboreal Dactylopsila magalura M9488 32.14 -0.077887198
1 Arboreal Dactylopsila magalura M9489 28.45 -0.06779661
1 Arboreal Dactylopsila trivigata M38910 29.56 -0.102564103
1 Arboreal Dactylopsila trivigata M41272 33.31 -0.060963088
1 Arboreal Dactylopsila trivigata M42750 35.38 -0.075343957
1 Arboreal Dactylopsila trivigata M42751 35.57 -0.08003511
1 Arboreal Dactylopsila trivigata M9851 33.09 -0.082583359
1 Arboreal Dendrolagus lumholtzi M21009 86.71 -0.062422716
1 Arboreal Dendrolagus matschiei M21013 106.61 -0.052460754
1 Arboreal Dendrolagus lumholtzi C7111 90.31 -0.061935484
1 Arboreal Dendrolagus lumholtzi C7127 98.43 -0.060411311
1 Arboreal Dendrolagus lumholtzi M001 46.78 -0.074010526
1 Arboreal Didelphis californica HM559 61.82 -0.083160083
1 Arboreal Gymnobelideus leadbeateri M24887 22.75 -0.093896714
1 Arboreal Petauroides volans M002 54.12 -0.040805611
1 Arboreal Petauroides volans C10235 77.8 -0.050128535
1 Arboreal Petauroides volans C25803 68.77 -0.050970296
1 Arboreal Petauroides volans C25811 74.31 -0.059872611
1 Arboreal Petauroides volans C25812 69.23 -0.066854398
1 Arboreal Petauroides volans C25814 73.09 -0.043923034
1 Arboreal Petauroides volans C26150 77.66 -0.059819413
1 Arboreal Petauroides volans C27723 80.28 -0.051060204
1 Arboreal Petauroides volans C3889 70.3 -0.064486494
1 Arboreal Petaurus australis M35441 51.63 -0.05360134
1 Arboreal Petaurus australis M37956 53.76 -0.066246057
1 Arboreal Petaurus norfolcensis M10373 34.01 -0.061637916
1 Arboreal Petaurus norfolcensis M31834 34.1 -0.067017513
1 Arboreal Petaurus norfolcensis M32998 34.33 -0.082525287
1 Arboreal Petaurus norfolcensis M35571 35.51 -0.058196282
1 Arboreal Petaurus norfolcensis M35572 34.33 -0.06036252
1 Arboreal Petaurus norfolcensis M35574 34.24 -0.072528048
1 Arboreal Petaurus norfolcensis M35704 37.34 -0.077911893
1 Arboreal Petaurus norfolcensis M35705 37.62 -0.057768881
1 Arboreal Petaurus norfolcensis M35705 37.37 -0.063937098
1 Arboreal Petaurus norfolcensis M43627 33.89 -0.072187163
1 Arboreal Petaurus norfolcensis M47786 38.23 -0.063829787
1 Arboreal Petaurus norfolcensis M9691 36.73 -0.062756304
1 Arboreal Phalanger maculatus M10907 45.67 -0.081809213
1 Arboreal Phalanger maculatus M11943 103.13 -0.040780142
1 Arboreal Phalanger carmelitae M30726 57.39 -0.08261196
1 Arboreal Phalanger carmelitae M30731 56.2 -0.088225694
1 Arboreal Phalanger intercastellanus S1892 54.18 -0.077436908
1 Arboreal Phalanger intercastellanus S1893 46.42 -0.089076978
1 Arboreal Phalanger orientalis A11250 52.58 -0.097906966
1 Arboreal Phalanger orientalis M17206 49.58 -0.085396508
1 Arboreal Phalanger sericeus M30752 62.48 -0.069329627
1 Arboreal Phascogale tapoatafa M17983 26.65 -0.057065217
1 Arboreal Phascogale tapoatafa M7522 31.38 -0.044362144
1 Arboreal Phascolarctos cinerus C22285 116.26 -0.074534161
1 Arboreal Phascolarctos cinerus C26355 77.64 -0.059027778
1 Arboreal Phascolarctos cinerus C28651 146.56 -0.077472955
1 Arboreal Phascolarctos cinerus C28652 136.84 -0.081751825
1 Arboreal Phascolarctos cinerus C28655 141.18 -0.056524731
1 Arboreal Phascolarctos cinerus C28659 96.77 -0.091575092
1 Arboreal Phascolarctos cinerus C37640 95.61 -0.055246178
1 Arboreal Phascolarctos cinerus C6755 109.07 -0.078095238
1 Arboreal Pseudocheirus occidentalis M21025 52.66 -0.065646906
1 Arboreal Pseudocheirus occidentalis M21234 45.24 -0.078651685
1 Arboreal Pseudocheirus occidentalis M7202 53.66 -0.063597917
1 Arboreal Pseudocheirus occidentalis M9875 42.02 -0.083150226
1 Arboreal Pseudocheirus peregrinus M9870 44.36 -0.080373832
1 Arboreal Trichosurus vulpeculaarnhemensis M19550 46.95 -0.062600321
1 Arboreal Trichosurus vulpeculavulpecula M6595 48.27 -0.065902848
1 Arboreal Trichosurus vulpeculavulpecula M6637 49.8 -0.08
1 Arboreal Trichosurus vulpeculavulpecula M6640 43.78 -0.067749558
1 Arboreal Trichosurus vulpeculavulpecula M6641 48.99 -0.056112224
1 Arboreal Trichosurus vulpeculavulpecula M6646 49.57 -0.06657915
1 Arboreal Trichosurus vulpeculavulpecula M6658 44.3 -0.061302682
1 Arboreal Trichosurus vulpeculavulpecula M6774 48.81 -0.063677471
1 Arboreal Trichosurus caninus M33831 67.43 -0.093610698
1 Arboreal Trichosurus caninus M33832 68.14 -0.08309529
1 Arboreal Trichosurus caninus M35762 65.78 -0.08
1 Arboreal Trichosurus vulpeculafuliginosus C10746 82.04 -0.087301587
1 Arboreal Trichosurus vulpeculafuliginosus C10746 66.02 -0.088616026
1 Arboreal Trichosurus vulpeculafuliginosus C3208 66.34 -0.090759076
1 Arboreal Trichosurus vulpeculafuliginosus C3208 74.94 -0.088815789
1 Arboreal Trichosurus vulpeculafuliginosus C3235 75.92 -0.068523475
1 Arboreal Trichosurus vulpeculafuliginosus R3031 62.4 -0.075734991
1 Arboreal Trichosurus vulpeculafuliginosus R3037 72.68 -0.083204558
1 Arboreal Trichosurus vulpeculafuliginosus R7371 74.57 -0.092991914
2 Semiarboreal Dasyurus albopunctatus M23576 36.5 -0.150775337
2 Semiarboreal Dasyurus albopunctatus M23604 35.96 -0.085333333
2 Semiarboreal Dasyurus albopunctatus M23604 49.51 -0.083638575
2 Semiarboreal Dasyurus maculatus A6379 75.64 -0.099574545
2 Semiarboreal Dasyurus maculatus B5449 69.41 -0.10004071
2 Semiarboreal Dasyurus maculatus C14717 61.16 -0.124704626
2 Semiarboreal Dasyurus maculatus C17696 67.47 -0.118298719
2 Semiarboreal Dasyurus maculatus C17727 63.33 -0.120385233
2 Semiarboreal Dasyurus maculatus C17757 63 -0.118780096
2 Semiarboreal Dasyurus maculatus C25985 66.72 -0.112153062
2 Semiarboreal Dasyurus maculatus C26657 62.1 -0.109342394
2 Semiarboreal Dasyurus maculatus C35613 59.96 -0.106756247
2 Semiarboreal Dasyurus maculatus C5778 53.5 -0.114851485
2 Semiarboreal Dasyurus maculatus C6108 47.99 -0.083841425
2 Semiarboreal Dasyurus maculatus M11137 69.64 -0.105493648
2 Semiarboreal Dasyurus maculatus M23603 67.49 -0.116409537
2 Semiarboreal Dasyurus maculatus M725 74.49 -0.101958258
2 Semiarboreal Dasyurus maculatus M9798 69.53 -0.084927187
2 Semiarboreal Dasyurus maculatus S1146 78.77 -0.112684107
2 Semiarboreal Dasyurus maculatus S1560 65.82 -0.100449775
2 Semiarboreal Dasyurus maculatus S1560 66.48 -0.098748261
2 Semiarboreal Dasyurus maculatus S1787 69.51 -0.096087696
2 Semiarboreal Dasyurus maculatus S497 62.79 -0.078078078
2 Semiarboreal Dasyurus maculatus S879 69.64 -0.103197674
3 Terrestrial Dasycercus cristicuda M3706 28.05 -0.120738482
3 Terrestrial Dasyuroides byrnei M7519 31.67 -0.082152975
3 Terrestrial Dasyuroides byrnei M18284 30.7 -0.109210889
3 Terrestrial Dasyurus geoffroii M6922 50.55 -0.120080919
3 Terrestrial Dasyurus geoffroii M6735 45.96 -0.102257678
3 Terrestrial Dasyurus geoffroii M6582 43.22 -0.104924204
3 Terrestrial Dasyurus geoffroii M6582 56.4 -0.104361371
3 Terrestrial Dasyurus geoffroii M6941 36.94 -0.074501971
3 Terrestrial Dasyurus hallacatus M7863 48.78 -0.091093117
3 Terrestrial Dasyurus hallacatus M3651 47.13 -0.080412371
3 Terrestrial Dasyurus hallacatus 6966 39.94 -0.098500339
3 Terrestrial Dasyurus hallacatus M22480 50.39 -0.054756369
3 Terrestrial Dasyurus hallacatus M4029 42.88 -0.08283066
3 Terrestrial Dasyurus hallacatus M24653 36.88 -0.08372093
3 Terrestrial Dasyurus hallacatus C26501 36.43 -0.07204611
3 Terrestrial Dasyurus hallacatus C684 42.96 -0.08422162
3 Terrestrial Dasyurus viverrinus M21230 48.16 -0.094086994
3 Terrestrial Dasyurus viverrinus M2086 31.57 -0.089664258
3 Terrestrial Dasyurus viverrinus M7222 46.54 -0.117764471
3 Terrestrial Dasyurus viverrinus M1698 52.13 -0.114531509
3 Terrestrial Dasyurus viverrinus R2585 54.4 -0.098290741
3 Terrestrial Dasyurus viverrinus R2368 47.26 -0.086805214
3 Terrestrial Dasyurus viverrinus C31527 76.5 -0.082302877
3 Terrestrial Dasyurus viverrinus C17714 55.47 -0.100940748
3 Terrestrial Dasyurus viverrinus C6080 45.18 -0.1367713
3 Terrestrial Echymipera kalubu M24591 42.35 -0.095343681
3 Terrestrial Echymipera kalubu M24590 42.2 -0.072289157
3 Terrestrial Isoodon auratusbarrowensis M19076 34.25 -0.081620577
3 Terrestrial Isoodon macrourus M15824 47.24 -0.08677686
3 Terrestrial Isoodon macrourus M22082 47.16 -0.079433736
3 Terrestrial Isoodon macrourus M19872 39.44 -0.066549912
3 Terrestrial Isoodon obesulus M11135 31.26 -0.099286783
3 Terrestrial Isoodon obselusfusciventer M6560 43.63 -0.079969108
3 Terrestrial Isoodon obesulusfusciventer M6929 52.06 -0.090909091
3 Terrestrial Isoodon obesulusfusciventer M6770 51.22 -0.066287879
3 Terrestrial Isoodon obesulusfusciventer M6912 52.14 -0.101010101
3 Terrestrial Lasiorhinus latifrons C22355 103.31 -0.05969536
3 Terrestrial Lasiorhinus latifrons C22340 101.77 -0.09519769
3 Terrestrial Lasiorhinus latifrons C6708 94.43 -0.087324016
3 Terrestrial Macrotis lagotis M14370 47.97 -0.146140073
3 Terrestrial Macrotis lagotis M10924 49.71 -0.120904006
3 Terrestrial Macrotis lagotis M15935 41.54 -0.115294118
3 Terrestrial Macrotis lagotis M6522 55.68 -0.105263158
3 Terrestrial Microperorycytes longicauda M37996 30.81 -0.052147239
3 Terrestrial Microperorycytes longicauda M30734 41.1 -0.08254717
3 Terrestrial Myrecobius fasciatus M40551 33.01 -0.067987075
3 Terrestrial Perameles gunnii C8188 40.27 -0.123411075
3 Terrestrial Perameles gunnii C21584 37.85 -0.127830206
3 Terrestrial Perameles gunnii C32881 41.66 -0.11541889
3 Terrestrial Perameles gunnii M16590 43.4 -0.100628624
3 Terrestrial Perameles nasuta M8994 46.87 -0.084051724
3 Terrestrial Perameles nasuta S1073 42.28 -0.084092419
3 Terrestrial Perameles nasuta S1074 48.32 -0.072475
3 Terrestrial Perameles nasuta M32983 50.99 -0.089399416
3 Terrestrial Perameles nasuta M11238 51.53 -0.089076978
3 Terrestrial Perameles nasuta S1065 45.79 -0.091295117
3 Terrestrial Perameles nasuta M35409 37.82 -0.075242718
3 Terrestrial Perameles nasuta M33610 38.95 -0.087747958
3 Terrestrial Perameles nasuta M35408 38.23 -0.102235212
3 Terrestrial Perameles nasuta S1072 43.87 -0.095133898
3 Terrestrial Perameles nasuta S1073 42.13 -0.210526316
3 Terrestrial Perameles nasuta C35943 40.57 -0.095744681
3 Terrestrial Perameles nasuta C18497 34.32 -0.111464968
3 Terrestrial Perameles nasuta C26608 43.79 -0.095350087
3 Terrestrial Perameles nasuta C7772 47.65 -0.100147298
3 Terrestrial Phalanger gymnotis M21907 57.93 -0.083827718
3 Terrestrial Sarcophilus harrisii R2993 77.84 -0.141259393
3 Terrestrial Sarcophilus harrisii C6245 94.69 -0.158753313
3 Terrestrial Sarcophilus harrisii R1552 82.45 -0.147004681
3 Terrestrial Sarcophilus harrisii C6233 84.89 -0.149536753
3 Terrestrial Sarcophilus harrisii C6264 105.38 -0.137976347
3 Terrestrial Sarcophilus harrisii C6256 84.99 -0.132871775
3 Terrestrial Sarcophilus harrisii M16593 100.82 -0.12369338
3 Terrestrial Sarcophilus harrisii M16592 105.47 -0.120300752
3 Terrestrial Sarcophilus harrisii M8836 104.02 -0.106277191
3 Terrestrial Thylocinus cynocephalus M1957 91.19 -0.086760597
3 Terrestrial Thylocinus cynocephalus M1959 80.34 -0.094281843
3 Terrestrial Thylocinus cynocephalus M4940 74.74 -0.129742207
3 Terrestrial Thylocinus cynocephalus M1960 78.36 -0.089435979
3 Terrestrial Vombatus ursinus C6652 76.11 -0.087060085
3 Terrestrial Vombatus ursinus C9479 98.51 -0.079783266
3 Terrestrial Vombatus ursinus C9480 122.78 -0.129280577
3 Terrestrial Vombatidae vombatus M55232 119.88 -0.071895148


[rawpoints]

'arboreal
0 0
0.082984269 -0.05706056
0.165917827 -0.098197714
0.245544996 -0.101128838
0.331511101 -0.094485633
0.41427224 -0.081483209
0.497033378 -0.068480785
0.579753948 -0.042739637
0.665679483 -0.023357709
0.748471049 -0.019909328
0.831201761 0.002647139
0.914023753 -0.003458523
1 0


0 0
0.079619003 -0.054860061
0.163655576 -0.071473649
0.247868265 -0.076595682
0.33213966 -0.077887198
0.412756652 -0.067628454
0.497262867 -0.053597898
0.581710378 -0.04339786
0.666216593 -0.029367304
0.750840219 -0.007675712
0.831339801 -0.005078005
0.915963427 0.016613587
1 0
0 0
0.080508475 -0.042372881
0.165254237 -0.059322034
0.245762712 -0.06779661
0.330508475 -0.06779661
0.415254237 -0.063559322
0.495762712 -0.055084746
0.580508475 -0.042372881
0.665254237 -0.033898305
0.741525424 -0.025423729
0.826271186 0
0.915254237 0.012711864
1 0
0 0
0.082708272 -0.038104105
0.168288056 -0.049651068
0.253850438 -0.055298376
0.333513165 -0.060963088
0.416090914 -0.054819791
0.501627191 -0.051617619
0.584187536 -0.039574668
0.666730478 -0.021632063
0.749256017 0.002210195
0.834740085 0.023111328
0.917343938 0.020405144
1 0
0 0
0.083732825 -0.05049632
0.167367633 -0.068157112
0.25097571 -0.076862759
0.334574876 -0.082583359
0.421141269 -0.082324951
0.501701923 -0.070144173
0.585256536 -0.060939533
0.665799369 -0.042788659
0.74931834 -0.021643826
0.829825531 0.00844724
0.913424697 0.002726641
1 0
0 0
0.083333333 -0.076923077
0.166666667 -0.092948718
0.25 -0.102564103
0.333333333 -0.099358974
0.416666667 -0.08974359
0.5 -0.083333333
0.583333333 -0.067307692
0.666666667 -0.048076923
0.746794872 -0.03525641
0.830128205 -0.009615385
0.913461538 0.006410256
1 0
0 0
0.082474536 -0.051602879
0.167478552 -0.064835734
0.249727912 -0.075343957
0.334641857 -0.072138949
0.416786135 -0.063469665
0.498915401 -0.052060738
0.583769299 -0.037897155
0.665898566 -0.026488227
0.748027832 -0.0150793
0.832896742 -0.00365536
0.915010996 0.010493211
1 0
0 0
0.082237472 -0.056032557
0.167092244 -0.075327162
0.249026492 -0.077689116
0.333785509 -0.08003511
0.41567188 -0.073922758
0.50036706 -0.064969678
0.582253431 -0.058857325
0.666900734 -0.041429939
0.751548037 -0.024002553
0.833354612 -0.003766358
0.917922119 0.027784871
1 0
0 0
0.08164431 -0.030261232
0.164523541 -0.050326662
0.248637693 -0.060196289
0.332722635 -0.062422716
0.415509368 -0.058284678
0.499560232 -0.051594037
0.582322624 -0.041086665
0.66633941 -0.025478958
0.749101802 -0.014971585
0.833142929 -0.005733212
0.917193793 0.000957429
1 0
0 0
0.07944003 -0.060385893
0.163292111 -0.06916837
0.249303969 -0.073654417
0.331024021 -0.073830159
0.414894601 -0.074010526
0.49878368 -0.065588782
0.580536106 -0.05071083
0.664434434 -0.037988031
0.74618686 -0.023110079
0.832226467 -0.01469296
0.913983517 0.002335519
1 0
0 0
0.083870968 -0.043870968
0.163870968 -0.052903226
0.249032258 -0.061935484
0.334193548 -0.061935484
0.416774194 -0.058064516
0.499354839 -0.051612903
0.584516129 -0.043870968
0.668387097 -0.027096774
0.749677419 -0.010322581
0.836129032 0.006451613
0.918709677 0.00516129
1 0
0 0
0.082262211 -0.038560411
0.167095116 -0.050128535
0.250642674 -0.059125964
0.332904884 -0.060411311
0.416452442 -0.05655527
0.5 -0.050128535
0.583547558 -0.041131105
0.667095116 -0.030848329
0.750642674 -0.014138817
0.832904884 -0.006426735
0.916452442 0.007712082
1 0
0 0
0.083162876 -0.025248293
0.166345467 -0.037937748
0.251102842 -0.047489957
0.334300219 -0.050760283
0.417500062 -0.052460754
0.500709762 -0.047881805
0.583924391 -0.040163147
0.668721197 -0.024597678
0.751948148 -0.009029746
0.835162777 -0.001311088
0.918365084 -0.001441703
1 0
0 0
0.081081081 -0.04989605
0.166320166 -0.064449064
0.251559252 -0.074844075
0.330561331 -0.081081081
0.415800416 -0.083160083
0.498960499 -0.081081081
0.586278586 -0.070686071
0.667359667 -0.06029106
0.750519751 -0.045738046
0.833679834 -0.029106029
0.916839917 0.008316008
1 0
0 0
0.084507042 -0.061032864
0.169014085 -0.084507042
0.248826291 -0.093896714
0.333333333 -0.093896714
0.41314554 -0.093896714
0.502347418 -0.089201878
0.582159624 -0.079812207
0.666666667 -0.070422535
0.751173709 -0.061032864
0.835680751 -0.042253521
0.915492958 -0.004694836
1 0
0 0
0.084770146 -0.028750475
0.167427227 -0.034778043
0.250084309 -0.040805611
0.334794691 -0.040630589
0.417438967 -0.040459837
0.50214508 -0.038218709
0.582706173 -0.029787797
0.665337642 -0.023418724
0.750039487 -0.019111489
0.834724256 -0.006539826
0.915289618 -0.000175021
1 0
0 0
0.082392777 -0.044018059
0.165914221 -0.053047404
0.249435666 -0.056433409
0.332957111 -0.059819413
0.416478555 -0.053047404
0.5 -0.044018059
0.582392777 -0.03724605
0.665914221 -0.027088036
0.749435666 -0.014672686
0.832957111 -0.005643341
0.917607223 0.009029345
1 0
0 0
0.083944613 -0.035069087
0.166503089 -0.04578281
0.250405587 -0.049728815
0.332951245 -0.050970296
0.416842757 -0.046797236
0.499381091 -0.042626007
0.583267109 -0.034393414
0.667149465 -0.023454466
0.749680474 -0.013870527
0.833566492 -0.005637934
0.916102995 -0.000113528
1 0
0 0
0.083547558 -0.033419023
0.167095116 -0.043701799
0.249357326 -0.046272494
0.332904884 -0.050128535
0.416452442 -0.048843188
0.5 -0.046272494
0.583547558 -0.042416452
0.665809769 -0.032133676
0.749357326 -0.024421594
0.832904884 -0.023136247
0.916452442 -0.017994859
1 0
0 0
0.083101698 -0.041263896
0.166126875 -0.054865486
0.249132923 -0.0615515
0.332135144 -0.066854398
0.416493698 -0.062471663
0.499469136 -0.058092755
0.58382769 -0.05371002
0.666783999 -0.042415535
0.749747959 -0.033887281
0.831332631 -0.026745968
0.917062822 -0.018210061
1 0
0 0
0.08262406 -0.031157786
0.16634426 -0.044457205
0.250056987 -0.051060204
0.332643678 -0.048735889
0.416348931 -0.048642468
0.500042974 -0.038504416
0.581508613 -0.031717066
0.666321216 -0.023809909
0.75001775 -0.015903998
0.834830354 -0.007996841
0.916298484 -0.003441631
1 0
0 0
0.082802548 -0.029299363
0.165605096 -0.042038217
0.249681529 -0.052229299
0.333757962 -0.058598726
0.41656051 -0.059872611
0.498089172 -0.056050955
0.582165605 -0.049681529
0.664968153 -0.038216561
0.749044586 -0.028025478
0.831847134 -0.020382166
0.915923567 -0.01910828
1 0
0 0
0.08265657 -0.050720894
0.166533736 -0.062050148
0.249128954 -0.064486494
0.332991588 -0.064379934
0.415580348 -0.061733697
0.49943491 -0.055273907
0.583284628 -0.04500218
0.665865315 -0.036002712
0.750985679 -0.02572937
0.833566366 -0.016729903
0.916145438 -0.00645979
1 0
0 0
0.085799475 -0.038983859
0.169033951 -0.043923034
0.251001034 -0.043819671
0.334229148 -0.043714717
0.417449312 -0.037304604
0.500672656 -0.033416554
0.58389282 -0.02700644
0.665848772 -0.018075853
0.749065755 -0.009143675
0.829763855 -0.002736742
0.912984018 0.003673372
1 0
0 0
0.083752094 -0.045226131
0.165829146 -0.051926298
0.251256281 -0.05360134
0.333333333 -0.050251256
0.417085427 -0.050251256
0.497487437 -0.041876047
0.586264657 -0.031825796
0.664991625 -0.020100503
0.75041876 -0.011725293
0.834170854 0.008375209
0.917922948 0.020100503
1 0
0 0
0.083596215 -0.039432177
0.167192429 -0.058359621
0.249211356 -0.06466877
0.332807571 -0.066246057
0.416403785 -0.063091483
0.5 -0.055205047
0.58044164 -0.045741325
0.665615142 -0.031545741
0.749211356 -0.017350158
0.832807571 -0.003154574
0.916403785 0.006309148
1 0
0 0
0.083344127 -0.039599708
0.166797325 -0.058312258
0.250305059 -0.066581227
0.333853694 -0.067017513
0.414818703 -0.062218374
0.493172817 -0.057405602
0.579414151 -0.042190152
0.665628217 -0.032196492
0.744036866 -0.01694014
0.82761277 -0.012154636
0.913867737 0.005671709
1 0
0 0
0.0832068 -0.031581401
0.166377733 -0.048492964
0.249530733 -0.058069607
0.332671776 -0.062756304
0.415788907 -0.057663108
0.498912017 -0.055014885
0.584456188 -0.042580792
0.667567341 -0.035042623
0.750672517 -0.02505948
0.833777693 -0.015076338
0.916876891 -0.002648223
1 0
0 0
0.083009619 -0.033943879
0.163550485 -0.055698657
0.251366738 -0.06036252
0.334293074 -0.060160261
0.417207512 -0.055079982
0.500116002 -0.047560693
0.583024491 -0.040041404
0.665927032 -0.030083105
0.751262634 -0.017679847
0.831738062 -0.012605517
0.914587064 0.019303871
1 0
0 0
0.080832709 -0.051388267
0.166074292 -0.069134363
0.251295767 -0.077911893
0.334249964 -0.075483744
0.417199133 -0.070813455
0.500138249 -0.061658883
0.583072337 -0.05026217
0.666001398 -0.036623315
0.748940513 -0.027468743
0.831864547 -0.011587748
0.914763444 0.015503954
1 0
0 0
0.079366646 -0.062841847
0.166084099 -0.075098998
0.247993915 -0.082525287
0.332348194 -0.075499634
0.416702472 -0.068473982
0.498658739 -0.056623274
0.583013018 -0.049597622
0.664957672 -0.042566163
0.749340982 -0.023492388
0.833706874 -0.011647486
0.913288354 0.014666775
1 0
0 0
0.077976818 -0.048472076
0.163175904 -0.065296409
0.245912315 -0.069961284
0.331075881 -0.072187163
0.411349617 -0.06469258
0.4989285 -0.059613313
0.579208155 -0.054551805
0.666787038 -0.049472538
0.747043014 -0.034678727
0.832117782 -0.000408473
0.914789074 0.021690484
1 0
0 0
0.084374486 -0.027905446
0.171063456 -0.04409587
0.250715735 -0.055618933
0.332687983 -0.057768881
0.416985685 -0.052887621
0.501272418 -0.043322547
0.583222728 -0.036104865
0.667509461 -0.02653979
0.749454286 -0.016980201
0.829057204 -0.007426096
0.915669391 0.009170186
1 0
0 0
0.082742317 -0.026004728
0.163120567 -0.042553191
0.250591017 -0.059101655
0.333333333 -0.063829787
0.41607565 -0.061465721
0.496453901 -0.056737589
0.581560284 -0.04964539
0.666666667 -0.044917258
0.749408983 -0.030732861
0.829787234 -0.021276596
0.914893617 -0.007092199
1 0
0 0
0.083033813 -0.036675037
0.168334599 -0.057215819
0.251299394 -0.063937098
0.334248263 -0.063745972
0.417181204 -0.05664244
0.500114145 -0.049538908
0.583047086 -0.042435375
0.665969409 -0.030723573
0.74890235 -0.023620041
0.831824673 -0.011908238
0.917072368 -0.009407667
1 0
0 0
0.083302773 -0.035233716
0.166492708 -0.046714999
0.249682643 -0.058196282
0.332816158 -0.057801348
0.418324917 -0.057395131
0.501435866 -0.052249711
0.584524246 -0.042353804
0.667601343 -0.030082654
0.748303196 -0.017822788
0.828959914 0.003938052
0.914389687 0.020970972
1 0
0 0
0.084858054 -0.041536411
0.166756589 -0.066196423
0.251305203 -0.071115731
0.330172811 -0.070449244
0.417514322 -0.072528048
0.496334322 -0.066228161
0.583580621 -0.057040164
0.668010219 -0.04787597
0.749623118 -0.038735579
0.834028913 -0.026754685
0.915618008 -0.014797594
1 0
0 0
0.082653532 -0.029398184
0.1677579 -0.051503061
0.250458792 -0.061436639
0.333183363 -0.061637916
0.415913854 -0.059406116
0.50108926 -0.052314086
0.583831591 -0.045216135
0.666579842 -0.035685109
0.749322172 -0.028587159
0.834509419 -0.016628977
0.914877873 0.01480565
1 0
0 0
0.085105851 -0.042315199
0.170121616 -0.044362144
0.248421 -0.044186978
0.335663881 -0.041754667
0.420664631 -0.037090236
0.501201141 -0.036910065
0.588434012 -0.030003503
0.668950503 -0.020874831
0.751694109 -0.007266904
0.838906962 0.008588159
0.919468495 -0.002417296
1 0
0 0
0.08423913 -0.051630435
0.16576087 -0.057065217
0.25 -0.057065217
0.331521739 -0.051630435
0.41576087 -0.046195652
0.497282609 -0.035326087
0.581521739 -0.029891304
0.663043478 -0.02173913
0.744565217 -0.010869565
0.831521739 0
0.910326087 0.005434783
1 0
0 0
0.081557473 -0.062345535
0.164919203 -0.077339168
0.248270172 -0.086651003
0.333497139 -0.086489589
0.416833761 -0.088225694
0.500163208 -0.086173933
0.58537224 -0.076542856
0.66678982 -0.065025019
0.750094159 -0.049715731
0.835267321 -0.021145327
0.916656205 0.00552397
1 0
0 0
0.083290782 -0.058781125
0.166500466 -0.07076863
0.249698135 -0.075823747
0.332898808 -0.08261196
0.416084462 -0.080734689
0.499261106 -0.073658126
0.584164839 -0.063112366
0.667329469 -0.049103415
0.750467065 -0.019496591
0.833598654 0.013576427
0.915063227 0.008518307
1 0
0 0
0.079475423 -0.068727609
0.165083115 -0.074811935
0.248603133 -0.08090062
0.332127509 -0.089076978
0.417717767 -0.08681061
0.499119603 -0.078289938
0.582600396 -0.065589561
0.66607683 -0.05080151
0.749522755 -0.021399744
0.832964322 0.010089696
0.916479982 0.006088685
1 0
0 0
0.081755061 -0.047038557
0.16526571 -0.061406051
0.248763183 -0.068514041
0.332263951 -0.077436908
0.415741662 -0.073655641
0.499222667 -0.071689251
0.580872326 -0.060651774
0.666138563 -0.042348206
0.749589924 -0.024047931
0.833001759 0.016030856
0.916502526 0.00710799
1 0
0 0
0.083333333 -0.024822695
0.164893617 -0.035460993
0.25 -0.039007092
0.333333333 -0.040780142
0.416666667 -0.039007092
0.5 -0.031914894
0.583333333 -0.026595745
0.666666667 -0.014184397
0.75 0.00177305
0.833333333 0.012411348
0.916666667 0.012411348
1 0
0 0
0.086700515 -0.04940886
0.168607864 -0.062486765
0.25274135 -0.068731309
0.334648699 -0.081809213
0.418735699 -0.081235893
0.500534583 -0.078405446
0.584559602 -0.068741639
0.666312 -0.059093327
0.750290534 -0.042611655
0.832042932 -0.032963344
0.918294088 -0.016466177
1 0
0 0
0.081126683 -0.051530595
0.166264936 -0.069849523
0.24721084 -0.077812403
0.334372095 -0.083674805
0.419441479 -0.085396508
0.500344341 -0.082986123
0.581212768 -0.072277125
0.666230502 -0.061550911
0.75122241 -0.044600737
0.834122448 -0.023509865
0.917005268 0.001730312
1 0
0 0
0.082071572 -0.076390613
0.165417814 -0.085839593
0.251494424 -0.093918723
0.332100966 -0.097906966
0.416794662 -0.093692903
0.500118509 -0.086748472
0.583436756 -0.075705687
0.66538702 -0.063298652
0.750058321 -0.042691177
0.83061074 -0.007062007
0.913932721 0.001248542
1 0
0 0
0.081627455 -0.058100453
0.166496863 -0.064614814
0.248030188 -0.066143045
0.332894059 -0.069329627
0.416088504 -0.0691912
0.499274644 -0.064061107
0.582452478 -0.053939347
0.665630312 -0.043817587
0.748799841 -0.02870416
0.828633286 -0.008604604
0.915113981 0.016497694
1 0
0 0
0.083809524 -0.051428571
0.167619048 -0.068571429
0.24952381 -0.074285714
0.333333333 -0.078095238
0.417142857 -0.072380952
0.500952381 -0.060952381
0.584761905 -0.047619048
0.668571429 -0.032380952
0.75047619 -0.011428571
0.834285714 0
0.918095238 0.00952381
1 0
0 0
0.083211679 -0.045255474
0.164963504 -0.062773723
0.249635036 -0.074452555
0.334306569 -0.080291971
0.418978102 -0.081751825
0.500729927 -0.075912409
0.58540146 -0.067153285
0.667153285 -0.049635036
0.748905109 -0.02919708
0.832116788 -0.008759124
0.918248175 0.004379562
1 0
0 0
0.082471456 -0.039488952
0.166482487 -0.050449315
0.247313907 -0.055075572
0.332894651 -0.056524731
0.416883078 -0.053222055
0.499281699 -0.046752327
0.583262592 -0.038695305
0.667235949 -0.025883937
0.74961699 -0.008320734
0.832015612 -0.001851005
0.916001527 0.003036452
1 0
0 0
0.082892864 -0.05143298
0.165724693 -0.063803555
0.250114135 -0.073046697
0.332928875 -0.074479799
0.417308551 -0.077472955
0.500111084 -0.071093576
0.584468788 -0.060024268
0.66725423 -0.042707415
0.750037231 -0.023828067
0.832820232 -0.004948718
0.917173054 0.009245583
1 0
0 0
0.083333333 -0.052083333
0.168402778 -0.059027778
0.25 -0.059027778
0.331597222 -0.059027778
0.416666667 -0.052083333
0.498263889 -0.039930556
0.585069444 -0.024305556
0.666666667 -0.010416667
0.748263889 0.008680556
0.833333333 0.010416667
0.918402778 0.005208333
1 0
0 0
0.082298137 -0.054347826
0.166149068 -0.069875776
0.25 -0.074534161
0.332298137 -0.074534161
0.416149068 -0.069875776
0.498447205 -0.062111801
0.580745342 -0.051242236
0.666149068 -0.035714286
0.748447205 -0.020186335
0.832298137 0.001552795
0.914596273 0.007763975
1 0
0 0
0.082543134 -0.039016692
0.164988077 -0.051816524
0.249270585 -0.055246178
0.331666433 -0.054937579
0.415920887 -0.050876701
0.500168327 -0.04494319
0.582522093 -0.033398794
0.664847805 -0.014363866
0.752770375 0.010310001
0.833258522 0.019974751
0.915689438 0.010920185
1 0
0 0
0.084249084 -0.06043956
0.166666667 -0.076923077
0.250915751 -0.084249084
0.331501832 -0.091575092
0.417582418 -0.087912088
0.5 -0.080586081
0.582417582 -0.065934066
0.666666667 -0.042124542
0.749084249 -0.02014652
0.833333333 0.009157509
0.915750916 0.009157509
1 0
0 0
0.084866343 -0.041464214
0.166494294 -0.058933609
0.251301757 -0.063597917
0.334498984 -0.061864802
0.417688531 -0.055331698
0.500875518 -0.047198599
0.584047145 -0.029465525
0.667221332 -0.013332446
0.750364799 0.022000584
0.833574826 0.01573372
0.915182297 0.011064292
1 0
0 0
0.082133571 -0.054290332
0.166520649 -0.067460001
0.248747921 -0.078460493
0.33315374 -0.082972194
0.415404437 -0.083150226
0.499833681 -0.076839467
0.579933941 -0.070519338
0.666546417 -0.055555295
0.748843964 -0.034088407
0.83340439 0.032828129
0.913509335 0.04131275
1 0
0 0
0.086142322 -0.058052434
0.170411985 -0.071161049
0.252808989 -0.078651685
0.335205993 -0.076779026
0.419475655 -0.071161049
0.501872659 -0.063670412
0.584269663 -0.048689139
0.668539326 -0.024344569
0.75093633 0.041198502
0.833333333 0.041198502
0.915730337 0.024344569
1 0
0 0
0.081868654 -0.038848452
0.163814851 -0.053581398
0.248991956 -0.063501582
0.332592378 -0.063770393
0.416187631 -0.065646906
0.4998139 -0.057877215
0.583450508 -0.046892124
0.667123302 -0.02465313
0.750889146 0.026524472
0.834484399 0.02464796
0.916461612 0.019561217
1 0
0 0
0.082242991 -0.05046729
0.164485981 -0.069158879
0.248598131 -0.078504673
0.33271028 -0.080373832
0.414953271 -0.076635514
0.499065421 -0.06728972
0.581308411 -0.057943925
0.66728972 -0.037383178
0.74953271 -0.013084112
0.831775701 0.022429907
0.91588785 0.011214953
1 0
0 0
0.085714286 -0.057142857
0.167142857 -0.068571429
0.25 -0.075714286
0.335714286 -0.08
0.417142857 -0.08
0.501428571 -0.075714286
0.584285714 -0.058571429
0.665714286 -0.04
0.747142857 -0.02
0.835714286 0.001428571
0.915714286 0.008571429
1 0
0 0
0.079873305 -0.056290222
0.166871104 -0.070530808
0.249491708 -0.074639154
0.332124914 -0.08309529
0.414728715 -0.081406583
0.498764976 -0.073916623
0.582797036 -0.0649774
0.666816494 -0.051690387
0.749378287 -0.035509048
0.833359938 -0.009178667
0.915900728 0.014248988
1 0
0 0
0.08320951 -0.059435364
0.166419019 -0.078751857
0.249628529 -0.089153046
0.334323923 -0.093610698
0.417533432 -0.092124814
0.500742942 -0.092124814
0.582466568 -0.086181278
0.668647845 -0.072808321
0.750371471 -0.054977712
0.833580981 -0.016344725
0.919762259 0.011887073
1 0
0 0
0.082010582 -0.067460317
0.166666667 -0.087301587
0.25 -0.087301587
0.333333333 -0.082010582
0.416666667 -0.075396825
0.5 -0.060846561
0.584656085 -0.048941799
0.666666667 -0.031746032
0.75 -0.014550265
0.833333333 -0.005291005
0.916666667 0.002645503
1 0
0 0
0.085538372 -0.060580755
0.16708868 -0.079774674
0.249905863 -0.088616026
0.333989922 -0.087104813
0.416763593 -0.079128684
0.502117875 -0.068558557
0.584878157 -0.055407818
0.666321358 -0.033204861
0.750365252 -0.016169818
0.834405799 0.002158877
0.9146089 0.003660049
1 0
0 0
0.082508251 -0.074257426
0.166666667 -0.087458746
0.249174917 -0.090759076
0.333333333 -0.089108911
0.417491749 -0.084158416
0.5 -0.072607261
0.584158416 -0.061056106
0.666666667 -0.044554455
0.749174917 -0.01980198
0.834983498 -0.008250825
0.917491749 -0.00330033
1 0
0 0
0.082236842 -0.067434211
0.166118421 -0.083881579
0.248355263 -0.088815789
0.333881579 -0.088815789
0.416118421 -0.082236842
0.498355263 -0.072368421
0.585526316 -0.055921053
0.666118421 -0.041118421
0.75 -0.019736842
0.833881579 -0.006578947
0.914473684 0
1 0
0 0
0.08298934 -0.052460875
0.167371286 -0.067266954
0.250206396 -0.068523475
0.33303697 -0.068273985
0.417350873 -0.060489907
0.500167839 -0.055722386
0.584468133 -0.043420277
0.667257882 -0.029616693
0.748537083 -0.014311635
0.832864595 -0.011045589
0.91870719 -0.010787027
1 0
0 0
0.082210243 -0.071428571
0.165768194 -0.091644205
0.249326146 -0.092991914
0.332884097 -0.088948787
0.416442049 -0.083557951
0.498652291 -0.068733154
0.580862534 -0.055256065
0.664420485 -0.040431267
0.749326146 -0.021563342
0.830188679 -0.009433962
0.91509434 -0.004043127
1 0
0 0
0.083936543 -0.062372048
0.166272015 -0.074441659
0.250124902 -0.081935785
0.333963847 -0.080283592
0.417809763 -0.083204558
0.501641737 -0.076979205
0.583944676 -0.067707401
0.666242968 -0.055386825
0.753109772 -0.040010503
0.833881353 -0.026167864
0.916174998 -0.010798514
1 0
0 0
0.081342647 -0.049616347
0.165947031 -0.066059789
0.248879294 -0.074214131
0.331800556 -0.075734991
0.414713567 -0.07228074
0.497621078 -0.065509749
0.582175958 -0.052102527
0.665077968 -0.042014796
0.747949726 -0.013684992
0.830846236 -0.00028052
0.915417618 0.00317648
1 0
0 0
0.083398697 -0.036080799
0.166771139 -0.057668893
0.24830902 -0.06657915
0.333450386 -0.064613315
0.414952167 -0.053596101
0.500086969 -0.048007089
0.581592032 -0.038801464
0.664895555 -0.022346204
0.746400617 -0.013140579
0.829736959 -0.014801201
0.914884889 -0.016458542
1 0
0 0
0.083900141 -0.040772124
0.169703994 -0.058148725
0.249633317 -0.061891553
0.333457461 -0.063677471
0.417274005 -0.061564768
0.50108295 -0.055553445
0.582934985 -0.0456473
0.66672873 -0.031838735
0.750533875 -0.023878102
0.83238211 -0.012022647
0.914222746 0.003731428
1 0
0 0
0.083488937 -0.0382785
0.16688699 -0.054199646
0.250260257 -0.064023332
0.333608738 -0.067749558
0.416932432 -0.065378323
0.500214816 -0.052844655
0.583488937 -0.0382785
0.66677132 -0.025744832
0.750061966 -0.015243651
0.83338566 -0.012872416
0.916717617 -0.012533668
1 0
0 0
0.084168337 -0.04008016
0.166332665 -0.056112224
0.250501002 -0.052104208
0.332665331 -0.048096192
0.416833667 -0.048096192
0.501002004 -0.04008016
0.583166333 -0.03006012
0.665330661 -0.018036072
0.751503006 -0.002004008
0.833667335 0.004008016
0.919839679 0.002004008
1 0
0 0
0.082375479 -0.044061303
0.166666667 -0.055555556
0.249042146 -0.061302682
0.333333333 -0.061302682
0.415708812 -0.055555556
0.498084291 -0.04789272
0.582375479 -0.036398467
0.664750958 -0.024904215
0.749042146 -0.009578544
0.833333333 0.003831418
0.915708812 0.003831418
1 0
0 0
0.083636364 -0.065454545
0.163636364 -0.078181818
0.249090909 -0.08
0.332727273 -0.078181818
0.416363636 -0.074545455
0.5 -0.063636364
0.583636364 -0.049090909
0.665454545 -0.032727273
0.749090909 -0.014545455
0.832727273 -0.007272727
0.916363636 -0.003636364
1 0
0 0
0.081588839 -0.042135319
0.165179991 -0.057662281
0.248807286 -0.063683678
0.332449039 -0.065902848
0.416126934 -0.058616452
0.499826514 -0.045626717
0.583533324 -0.030735868
0.667247362 -0.013943906
0.749089201 0.010459737
0.832774324 0.019647246
0.916387162 0.009823623
1 0
0 0
0.083467095 -0.048154093
0.166934189 -0.062600321
0.247191011 -0.057784912
0.333868379 -0.057784912
0.417335474 -0.057784912
0.500802568 -0.04975923
0.582664526 -0.035313002
0.666131621 -0.017656501
0.749598716 0.008025682
0.833065811 0.004815409
0.918138042 0
1 0


'semi
0 0
0.083290492 -0.065811026
0.166509248 -0.102282373
0.249716048 -0.133863775
0.332886981 -0.150775337
0.416004113 -0.145682142
0.499121244 -0.140588946
0.58219653 -0.118380938
0.665247905 -0.086393037
0.745830394 -0.044631222
0.831344675 -0.019972262
0.914443873 -0.007544147
1 0
0 0
0.082666667 -0.048
0.165333333 -0.074666667
0.248 -0.085333333
0.333333333 -0.085333333
0.416 -0.082666667
0.498666667 -0.074666667
0.581333333 -0.066666667
0.666666667 -0.050666667
0.749333333 -0.032
0.832 0.002666667
0.914666667 0.002666667
1 0
0 0
0.082915456 -0.053003987
0.167540718 -0.071075218
0.250307495 -0.083638575
0.333026965 -0.08333446
0.415746435 -0.083030344
0.500270325 -0.073528418
0.584787457 -0.062188281
0.665601135 -0.043508819
0.748273299 -0.030337231
0.829066703 -0.006143137
0.915395013 0.012556599
1 0
0 0
0.083585338 -0.064593551
0.167101024 -0.088301361
0.250599298 -0.101787735
0.33408306 -0.106756247
0.417558116 -0.106614041
0.501015759 -0.096250399
0.584470499 -0.084183185
0.667919436 -0.068708825
0.749644484 -0.04131236
0.833090519 -0.024134428
0.916545259 -0.012067214
1 0
0 0
0.083515243 -0.053682098
0.165211391 -0.070543219
0.246945176 -0.081269602
0.332818969 -0.083841425
0.416685485 -0.080265964
0.500577092 -0.072600677
0.582461423 -0.058788107
0.666390666 -0.044988082
0.750407728 -0.016873667
0.834374608 0.003061096
0.916208757 0.008694016
1 0
0 0
0.083467095 -0.077046549
0.166934189 -0.097913323
0.250401284 -0.110754414
0.332263242 -0.118780096
0.415730337 -0.120385233
0.499197432 -0.110754414
0.582664526 -0.08988764
0.666131621 -0.062600321
0.749598716 -0.030497592
0.833065811 -0.003210273
0.916532905 0.004815409
1 0
0 0
0.08534319 -0.083464078
0.165754682 -0.09941197
0.250976388 -0.107313543
0.334592967 -0.116825413
0.418196622 -0.118298719
0.501789938 -0.113341174
0.585375499 -0.10356049
0.667340424 -0.085743826
0.750889799 -0.053455161
0.834452098 -0.029205061
0.916422193 -0.014603823
1 0
0 0
0.083467095 -0.073836276
0.166934189 -0.096308186
0.250401284 -0.109149278
0.332263242 -0.118780096
0.415730337 -0.11717496
0.499197432 -0.109149278
0.582664526 -0.088282504
0.666131621 -0.062600321
0.749598716 -0.028892456
0.829855538 0
0.914927769 0.004815409
1 0
0 0
0.08430531 -0.06303112
0.167041287 -0.082455577
0.249768218 -0.09586501
0.334001167 -0.110775938
0.418213764 -0.112153062
0.500909037 -0.104509911
0.582086987 -0.087846486
0.667762637 -0.06215374
0.748931542 -0.039475291
0.83462076 -0.022805082
0.917306988 -0.009146907
1 0
0 0
0.083168317 -0.075247525
0.166336634 -0.099009901
0.24950495 -0.108910891
0.330693069 -0.112871287
0.417821782 -0.114851485
0.500990099 -0.106930693
0.584158416 -0.095049505
0.667326733 -0.075247525
0.75049505 -0.04950495
0.833663366 -0.00990099
0.916831683 0.003960396
1 0
0 0
0.082918975 -0.073116371
0.167354235 -0.098459627
0.250169251 -0.106289539
0.33297666 -0.109342394
0.417366279 -0.106023302
0.500145797 -0.091560277
0.582925314 -0.077097253
0.665694689 -0.056264817
0.751636092 -0.027465548
0.832828328 -0.016189764
0.915620523 -0.009688502
1 0
0 0
0.083172835 -0.075824783
0.166258268 -0.102179756
0.249312486 -0.110866939
0.33236046 -0.116020565
0.417181457 -0.124704626
0.500210702 -0.119257578
0.583230583 -0.108510193
0.666237978 -0.090695693
0.749251616 -0.07641475
0.832243403 -0.049766354
0.913446561 -0.010753628
1 0
0 0
0.083293224 -0.056339832
0.166537876 -0.079990285
0.24976928 -0.094725454
0.332980814 -0.096087696
0.417676021 -0.095961848
0.497902546 -0.088413221
0.579608328 -0.076404742
0.664277041 -0.058448325
0.747451041 -0.034550593
0.830642704 -0.022539907
0.912352902 -0.01350319
1 0
0 0
0.08095952 -0.052473763
0.166416792 -0.074962519
0.248875562 -0.092953523
0.331334333 -0.100449775
0.416791604 -0.100449775
0.499250375 -0.089955022
0.583208396 -0.071964018
0.665667166 -0.052473763
0.749625187 -0.013493253
0.833583208 0.008995502
0.916041979 0.007496252
1 0
0 0
0.084084084 -0.042042042
0.165165165 -0.061561562
0.250750751 -0.073573574
0.333333333 -0.078078078
0.417417417 -0.078078078
0.5 -0.069069069
0.584084084 -0.057057057
0.666666667 -0.036036036
0.750750751 -0.009009009
0.833333333 0
0.917417417 0.003003003
1 0
0 0
0.081395349 -0.052325581
0.167151163 -0.07994186
0.25 -0.095930233
0.32994186 -0.103197674
0.417151163 -0.098837209
0.501453488 -0.093023256
0.584302326 -0.07994186
0.667151163 -0.056686047
0.75 -0.021802326
0.832848837 -0.014534884
0.915697674 -0.014534884
1 0
0 0
0.08235955 -0.075729615
0.165936708 -0.098758436
0.248210347 -0.107650115
0.331764375 -0.112684107
0.415306839 -0.108720685
0.500128039 -0.099614231
0.582375245 -0.087940392
0.665894579 -0.065982141
0.749410608 -0.0414532
0.83292829 -0.018209604
0.915177148 -0.007821109
1 0
0 0
0.084399608 -0.048844278
0.167490732 -0.077566061
0.249289194 -0.092454618
0.333578048 -0.097274017
0.419118427 -0.099574545
0.502120947 -0.093076425
0.585107645 -0.080289037
0.666804846 -0.054926277
0.748508375 -0.032079224
0.832737105 -0.012999404
0.918255333 -0.006494955
1 0


0 0
0.085316564 -0.048269157
0.167950077 -0.072954259
0.250566412 -0.091086327
0.334469307 -0.10004071
0.417030676 -0.097203065
0.499581739 -0.0904336
0.583422797 -0.075797057
0.667239807 -0.051986265
0.748390942 -0.011144454
0.832232 0.003492089
0.914796804 0.005019127
1 0
0 0
0.082729967 -0.047803401
0.165350425 -0.074033754
0.250463798 -0.091368204
0.333000515 -0.10110152
0.414223138 -0.101958258
0.50047024 -0.092637207
0.584153569 -0.078253028
0.666497037 -0.049916259
0.750141716 -0.027918062
0.831261273 -0.008470755
0.913707807 -0.000438031
1 0
0 0
0.084029221 -0.0558409
0.168006386 -0.076335779
0.250489109 -0.082105318
0.334440246 -0.084927187
0.416912125 -0.083332972
0.50084591 -0.074372834
0.583298268 -0.059523861
0.667212532 -0.037308965
0.749656214 -0.016568989
0.833583491 -0.003190599
0.916042356 0.007240121
1 0
0 0
0.080702211 -0.056462939
0.167020106 -0.083214964
0.247660298 -0.095830749
0.332537761 -0.104197259
0.415990797 -0.105493648
0.499441833 -0.105375613
0.582878864 -0.095356607
0.666305892 -0.07826548
0.748310493 -0.055518656
0.831693508 -0.007310193
0.915124537 0.006952086
1 0
0 0
0.084151473 -0.063113604
0.166900421 -0.096774194
0.249649369 -0.10799439
0.330995792 -0.115007013
0.415147265 -0.116409537
0.499298738 -0.106591865
0.582047686 -0.093969144
0.667601683 -0.070126227
0.747545582 -0.035063114
0.831697055 -0.007012623
0.915848527 0.008415147
1 0
0 0
0.084840056 -0.051460362
0.168289291 -0.076495132
0.251738526 -0.091794159
0.335187761 -0.098748261
0.417246175 -0.09596662
0.50069541 -0.086230876
0.584144645 -0.066759388
0.66759388 -0.037552156
0.751043115 0.001390821
0.83449235 0.005563282
0.919332406 0.004172462
1 0


'terrestrial
0 0
0.085992811 -0.055821806
0.168598192 -0.085252151
0.251181788 -0.108081908
0.333721817 -0.117710489
0.416240061 -0.120738482
0.502047707 -0.120455288
0.584555059 -0.120182987
0.663718549 -0.106720401
0.749493519 -0.096536325
0.828635225 -0.076473151
0.920934539 -0.043165233
1 0
0 0
0.084985836 -0.062322946
0.16713881 -0.073654391
0.252124646 -0.082152975
0.331444759 -0.076487252
0.419263456 -0.07082153
0.504249292 -0.059490085
0.583569405 -0.050991501
0.66572238 -0.033994334
0.750708215 -0.014164306
0.83286119 0.019830028
0.917847025 0.016997167
1 0
0 0
0.088099219 -0.077174072
0.170662814 -0.097352316
0.250401779 -0.108975504
0.333022191 -0.109210889
0.418532167 -0.095209493
0.501193162 -0.081199981
0.583854158 -0.067190468
0.666531387 -0.047482995
0.75204948 -0.03063262
0.83190208 -0.002370091
0.914546842 0.005941462
1 0
0 0
0.085302252 -0.065349848
0.167554378 -0.094980674
0.251376173 -0.113744373
0.332111676 -0.120080919
0.417520019 -0.11710795
0.499827602 -0.111024577
0.583707265 -0.092521285
0.667594162 -0.069359618
0.749937912 -0.039984376
0.833819987 -0.019928292
0.916125159 -0.01539771
1 0
0 0
0.0829357 -0.067937179
0.16594609 -0.091806688
0.248979463 -0.102116914
0.332030072 -0.102257678
0.416784209 -0.097316583
0.4998578 -0.083898064
0.582934263 -0.068784634
0.666033709 -0.040111922
0.750825192 -0.013136992
0.832226854 0.013843683
0.916966628 0.010310226
1 0


0 0
0.083023607 -0.070668353
0.165963692 -0.09297761
0.248885879 -0.104924204
0.333514297 -0.104778041
0.416403673 -0.097726419
0.499290065 -0.088947686
0.583888654 -0.071530417
0.6667482 -0.047207689
0.749592831 -0.014249408
0.834170539 0.015257635
0.917071847 0.015400815
1 0
0 0
0.08411215 -0.070093458
0.166666667 -0.088785047
0.250778816 -0.101246106
0.333333333 -0.104361371
0.41588785 -0.099688474
0.5 -0.090342679
0.582554517 -0.07165109
0.666666667 -0.043613707
0.749221184 -0.015576324
0.833333333 0.012461059
0.91588785 0.009345794
1 0
0 0
0.084848642 -0.036445378
0.16774081 -0.057480268
0.25060699 -0.065027732
0.333476882 -0.074501971
0.418247563 -0.070485072
0.501084043 -0.062618335
0.585847298 -0.054747886
0.668668929 -0.039174048
0.751490559 -0.023600211
0.836209265 0.00739154
0.919060595 0.007551176
1 0
0 0
0.082995951 -0.05465587
0.165991903 -0.08097166
0.248987854 -0.087044534
0.334008097 -0.091093117
0.417004049 -0.082995951
0.5 -0.076923077
0.582995951 -0.062753036
0.668016194 -0.046558704
0.751012146 -0.028340081
0.831983806 0.006072874
0.914979757 -0.010121457
1 0
0 0
0.082474227 -0.059793814
0.167010309 -0.072164948
0.249484536 -0.078350515
0.331958763 -0.080412371
0.41443299 -0.080412371
0.498969072 -0.074226804
0.583505155 -0.06185567
0.665979381 -0.043298969
0.750515464 -0.020618557
0.832989691 0.016494845
0.917525773 0.012371134
1 0


0 0
0.081925826 -0.048928015
0.166481483 -0.072221747
0.248505927 -0.082688477
0.333094457 -0.093161781
0.41513205 -0.098500339
0.499760028 -0.093589128
0.581837069 -0.083543172
0.66648477 -0.070939705
0.748594684 -0.04807332
0.833347578 0.005555519
0.915398321 0.005345133
1 0
0 0
0.08413891 -0.030787303
0.168243557 -0.046087957
0.250121142 -0.054756369
0.334186633 -0.052357994
0.418247228 -0.047747241
0.502327403 -0.051986001
0.584160936 -0.040743007
0.668211742 -0.031707496
0.750055065 -0.024889259
0.831864125 -0.002584371
0.918161572 -0.009030616
1 0
0 0
0.082059582 -0.052268656
0.166195452 -0.06846933
0.248343387 -0.076649987
0.332499337 -0.08283066
0.416675368 -0.078991333
0.498851415 -0.073143991
0.583051542 -0.057280664
0.665259717 -0.035401322
0.749479924 -0.009517996
0.833672019 0.002337331
0.913828001 0.000172689
1 0
0 0
0.08372093 -0.046511628
0.165116279 -0.06744186
0.248837209 -0.081395349
0.33255814 -0.08372093
0.41627907 -0.08372093
0.5 -0.074418605
0.58372093 -0.058139535
0.665116279 -0.034883721
0.748837209 -0.009302326
0.83255814 0.018604651
0.913953488 0.011627907
1 0
0 0
0.083573487 -0.043227666
0.167146974 -0.060518732
0.250720461 -0.066282421
0.334293948 -0.069164265
0.417867435 -0.07204611
0.501440922 -0.07204611
0.585014409 -0.066282421
0.668587896 -0.057636888
0.752161383 -0.04610951
0.832853026 -0.020172911
0.916426513 0.011527378
1 0


0 0
0.082580618 -0.050312286
0.165083429 -0.071369459
0.247557948 -0.08178841
0.332670802 -0.08422162
0.415109954 -0.081342793
0.49755618 -0.081123521
0.582633667 -0.070258953
0.665044526 -0.056741903
0.747462459 -0.045884408
0.829823804 -0.013750469
0.914887146 0.00243321
1 0
0 0
0.082766638 -0.052252487
0.16547637 -0.076279282
0.250185963 -0.092237528
0.332850982 -0.094086994
0.415511936 -0.093920339
0.500164623 -0.081652894
0.582797124 -0.067373393
0.665421495 -0.04906165
0.752074044 -0.028725657
0.832706683 -0.022514704
0.915351378 -0.014283566
1 0
0 0
0.081801955 -0.058070548
0.169324267 -0.078223544
0.245159371 -0.089664258
0.329698258 -0.086502337
0.417152571 -0.083331917
0.498767531 -0.077263068
0.583272418 -0.062439439
0.664853379 -0.044708882
0.743518912 -0.026986825
0.833863153 -0.015061623
0.921266468 0.00560136
1 0
0 0
0.083832335 -0.075848303
0.165668663 -0.099800399
0.249500998 -0.113772455
0.333333333 -0.115768463
0.417165669 -0.117764471
0.497005988 -0.109780439
0.584830339 -0.093812375
0.668662675 -0.075848303
0.750499002 -0.0499002
0.834331337 -0.027944112
0.914171657 -0.011976048
1 0
0 0
0.082786519 -0.079282356
0.165478473 -0.100218025
0.249772781 -0.109805879
0.334059208 -0.114531509
0.416709133 -0.109535317
0.499345925 -0.09643542
0.581974835 -0.078473298
0.666219233 -0.057267068
0.748840264 -0.034442722
0.831461294 -0.011618377
0.917360582 -0.011479156
1 0

'21
0 0
0.085904441 -0.046588145
0.169659814 -0.06665445
0.251366075 -0.084688302
0.335088128 -0.096591477
0.418768534 -0.098290741
0.500391497 -0.095916769
0.584038583 -0.089452904
0.66767734 -0.080948256
0.747159564 -0.054093226
0.832814114 -0.039457902
0.916436211 -0.026871689
1 0
0 0
0.083439297 -0.053405874
0.166815607 -0.075065842
0.250172233 -0.086805214
0.333505238 -0.086639871
0.416822496 -0.078538051
0.500131881 -0.066467992
0.583429456 -0.048445576
0.666719157 -0.026454922
0.750016731 -0.008432506
0.83133806 0.005617734
0.916655184 0.005787014
1 0
0 0
0.084009931 -0.048044432
0.167984807 -0.067693846
0.250715972 -0.079937388
0.33466951 -0.082302877
0.417377812 -0.076027929
0.500083066 -0.067283848
0.582782224 -0.053601503
0.666705279 -0.031275672
0.749390719 -0.006482234
0.832089876 0.007200111
0.91727798 0.004836146
1 0
0 0
0.084969075 -0.066414361
0.166527317 -0.082917592
0.251405031 -0.094423619
0.33461055 -0.100940748
0.417802227 -0.099138432
0.50098283 -0.090680561
0.582488469 -0.075569903
0.665635849 -0.047145365
0.748794303 -0.025376382
0.831955526 -0.005271289
0.916802786 0.001525462
1 0
0 0
0.085201794 -0.085201794
0.168161435 -0.107623318
0.253363229 -0.125560538
0.334080717 -0.130044843
0.419282511 -0.1367713
0.502242152 -0.134529148
0.585201794 -0.118834081
0.670403587 -0.091928251
0.753363229 -0.065022422
0.83632287 -0.035874439
0.914798206 -0.00896861
1 0
0 0
0.084257206 -0.075388027
0.166297118 -0.086474501
0.252771619 -0.095343681
0.332594235 -0.093126386
0.416851441 -0.093126386
0.501108647 -0.077605322
0.583148559 -0.066518847
0.667405765 -0.053215078
0.749445676 -0.042128603
0.833702882 -0.024390244
0.915742794 -0.013303769
1 0
0 0
0.081927711 -0.043373494
0.163855422 -0.057831325
0.248192771 -0.065060241
0.33253012 -0.072289157
0.414457831 -0.069879518
0.498795181 -0.06746988
0.58313253 -0.057831325
0.665060241 -0.045783133
0.746987952 -0.036144578
0.831325301 -0.028915663
0.913253012 -0.014457831
1 0
0 0
0.082725675 -0.044003759
0.165373036 -0.061459077
0.25095282 -0.073006039
0.330624249 -0.081620577
0.416169228 -0.081368232
0.498755678 -0.078174762
0.581324725 -0.069081638
0.666834897 -0.057029986
0.749395242 -0.044987035
0.831929483 -0.024094603
0.914489828 -0.012051652
1 0
0 0
0.084710744 -0.047520661
0.167355372 -0.064049587
0.25 -0.076446281
0.332644628 -0.084710744
0.417355372 -0.08677686
0.5 -0.080578512
0.582644628 -0.070247934
0.667355372 -0.053719008
0.75 -0.039256198
0.830578512 -0.022727273
0.915289256 -0.010330579
1 0
0 0
0.082494221 -0.039905358
0.1649438 -0.059766272
0.249610619 -0.075167905
0.334252636 -0.079433736
0.416657573 -0.079250206
0.499052589 -0.074612355
0.583659884 -0.063288063
0.666040019 -0.05196873
0.750632434 -0.033962957
0.83301753 -0.024870785
0.917614905 -0.009092172
1 0
0 0
0.08056042 -0.04028021
0.162872154 -0.054290718
0.248686515 -0.061295972
0.330998249 -0.066549912
0.415061296 -0.059544658
0.499124343 -0.049036778
0.583187391 -0.033274956
0.665499124 -0.022767075
0.749562172 -0.003502627
0.833625219 0.007005254
0.915936953 0.00525394
1 0
0 0
0.082269359 -0.066619242
0.167430387 -0.084597476
0.249524214 -0.093466492
0.334648288 -0.099286783
0.416705161 -0.095997857
0.50179228 -0.089660206
0.583812199 -0.074213337
0.668871603 -0.058757229
0.750873044 -0.037231389
0.832874485 -0.015705549
0.91491288 -0.006337651
1 0
0 0
0.082440452 -0.054767905
0.165043492 -0.069213885
0.249687017 -0.077619706
0.332338834 -0.079969108
0.415015039 -0.076270222
0.4997236 -0.068547273
0.582440452 -0.054767905
0.663141208 -0.040980408
0.749914641 -0.021169011
0.83268027 0.004706934
0.917380701 0.010413787
1 0
0 0
0.083172147 -0.046421663
0.166344294 -0.065764023
0.249516441 -0.079303675
0.332688588 -0.090909091
0.415860735 -0.088974855
0.499032882 -0.088974855
0.584139265 -0.081237911
0.667311412 -0.065764023
0.750483559 -0.046421663
0.833655706 -0.023210832
0.916827853 0
1 0
0 0
0.083333333 -0.041666667
0.166666667 -0.049242424
0.25 -0.060606061
0.333333333 -0.066287879
0.416666667 -0.066287879
0.5 -0.0625
0.583333333 -0.051136364
0.666666667 -0.039772727
0.75 -0.026515152
0.833333333 -0.001893939
0.916666667 0.011363636
1 0
0 0
0.084848485 -0.044444444
0.167676768 -0.056565657
0.252525253 -0.078787879
0.335353535 -0.096969697
0.418181818 -0.101010101
0.501010101 -0.094949495
0.583838384 -0.082828283
0.668686869 -0.074747475
0.751515152 -0.066666667
0.834343434 -0.050505051
0.917171717 -0.026262626
1 0
0 0
0.083256073 -0.048210346
0.16657892 -0.054754133
0.249904334 -0.05969536
0.331645167 -0.053416098
0.416591119 -0.047141973
0.499942215 -0.0360576
0.581716434 -0.008945058
0.665077804 0.008549555
0.750021188 0.01322112
0.828538922 0.008287598
0.915074594 0.006546355
1 0
0 0
0.083875788 -0.069096527
0.167580608 -0.090150959
0.249449102 -0.09519769
0.331279603 -0.0895684
0.416662445 -0.082147109
0.500240622 -0.067614802
0.585598136 -0.053076163
0.66559231 -0.031439173
0.750975153 -0.024017882
0.834591322 -0.020161597
0.914661483 -0.01987665
1 0
0 0
0.084435882 -0.079983037
0.164769882 -0.087324016
0.250803377 -0.08508297
0.332998212 -0.079032512
0.417112378 -0.07488676
0.49737326 -0.063107559
0.583304391 -0.034098262
0.665491915 -0.026135786
0.747723309 -0.029645418
0.83185941 -0.031235719
0.915944328 -0.019441895
1 0
0 0
0.081914318 -0.090698767
0.163979329 -0.109818904
0.25024155 -0.135263666
0.332324289 -0.145962788
0.416534442 -0.146140073
0.502863145 -0.140006028
0.582898248 -0.123332417
0.667161586 -0.098246656
0.751433789 -0.068950387
0.833658355 -0.012281386
0.917903965 0.00438336
1 0
0 0
0.085620363 -0.070329871
0.166848533 -0.085113572
0.248090401 -0.106307499
0.333582924 -0.116808583
0.416925009 -0.120904006
0.498107522 -0.114320283
0.581417646 -0.103458509
0.66684625 -0.0840452
0.750147243 -0.068909942
0.827015181 -0.043104668
0.914557699 -0.013003082
1 0
0 0
0.082352941 -0.058823529
0.164705882 -0.087058824
0.251764706 -0.105882353
0.334117647 -0.110588235
0.416470588 -0.115294118
0.501176471 -0.110588235
0.583529412 -0.091764706
0.668235294 -0.070588235
0.745882353 -0.032941176
0.830588235 -0.018823529
0.917647059 -0.014117647
1 0
0 0
0.084586466 -0.058270677
0.167293233 -0.077067669
0.25 -0.095864662
0.334586466 -0.105263158
0.417293233 -0.103383459
0.5 -0.093984962
0.582706767 -0.084586466
0.667293233 -0.063909774
0.75 -0.039473684
0.832706767 -0.005639098
0.915413534 -0.001879699
1 0
0 0
0.082822086 -0.027607362
0.165644172 -0.036809816
0.251533742 -0.049079755
0.334355828 -0.052147239
0.417177914 -0.049079755
0.5 -0.04601227
0.582822086 -0.033742331
0.668711656 -0.021472393
0.745398773 -0.009202454
0.834355828 -0.003067485
0.914110429 0.006134969
1 0
0 0
0.08254717 -0.061320755
0.16745283 -0.075471698
0.25 -0.08254717
0.33490566 -0.080188679
0.41745283 -0.077830189
0.502358491 -0.073113208
0.58490566 -0.061320755
0.66745283 -0.051886792
0.752358491 -0.037735849
0.83490566 -0.023584906
0.91745283 -0.018867925
1 0
0 0
0.08192593 -0.033038553
0.166363601 -0.048167868
0.25078819 -0.058182127
0.332648709 -0.0656454
0.417053675 -0.067987075
0.5014521 -0.067771222
0.583286456 -0.065004382
0.667665258 -0.057115946
0.752037519 -0.046669981
0.833845711 -0.033673029
0.91820489 -0.018112008
1 0
0 0
0.081493776 -0.06439834
0.165276864 -0.085729003
0.249054228 -0.104667334
0.330427815 -0.118826728
0.41417084 -0.123411075
0.497896695 -0.120818429
0.583980541 -0.103866075
0.665279725 -0.086925168
0.748954071 -0.062801545
0.832634139 -0.041070253
0.916302761 -0.0145543
1 0
0 0
0.08440495 -0.072713252
0.168574891 -0.102067345
0.252656703 -0.115161752
0.33401388 -0.1255609
0.415326993 -0.127830206
0.502030625 -0.124650241
0.585950868 -0.107935226
0.667161165 -0.091234899
0.751066721 -0.071809936
0.834957588 -0.049675027
0.918833768 -0.024830169
1 0
0 0
0.082435364 -0.045805241
0.164823826 -0.072240136
0.249633582 -0.098669168
0.331998593 -0.11541889
0.414322566 -0.115219558
0.499061969 -0.11259307
0.581368353 -0.105129859
0.66365715 -0.090402767
0.748373102 -0.078091106
0.830626722 -0.048836255
0.91289793 -0.026845283
1 0
0 0
0.081750402 -0.032932118
0.165698553 -0.061444374
0.249627211 -0.081126651
0.33354125 -0.094186443
0.415233176 -0.100628624
0.499117977 -0.100443448
0.582997905 -0.098050777
0.66685834 -0.086828127
0.748511281 -0.07561035
0.832357098 -0.057765216
0.916188295 -0.033297598
1 0
0 0
0.081896552 -0.032327586
0.165948276 -0.051724138
0.25 -0.073275862
0.329741379 -0.084051724
0.415948276 -0.084051724
0.5 -0.081896552
0.581896552 -0.068965517
0.665948276 -0.058189655
0.75 -0.045258621
0.831896552 -0.030172414
0.915948276 -0.012931034
1 0
0 0
0.083535161 -0.043594745
0.169288638 -0.066345886
0.252673768 -0.077533918
0.336037465 -0.084092419
0.419358296 -0.08139186
0.50263626 -0.06943224
0.585903509 -0.055157854
0.669202906 -0.047827764
0.750155389 -0.033564095
0.833422638 -0.01928971
0.916689886 -0.005015325
1 0
0 0
0.082767812 -0.036596662
0.165441107 -0.051454604
0.248104951 -0.064138674
0.330749891 -0.072475
0.415530897 -0.072106387
0.498109677 -0.06522561
0.582871779 -0.060509253
0.665422204 -0.04710686
0.747991531 -0.038052211
0.8348897 -0.024630914
0.915275704 -0.013411845
1 0
0 0
0.084408316 -0.06114098
0.166812852 -0.076308788
0.249206378 -0.08572949
0.333504597 -0.089399416
0.415872433 -0.085410206
0.500152302 -0.079501624
0.584424831 -0.069761638
0.666777988 -0.058109621
0.749123805 -0.0426262
0.833381654 -0.025223407
0.915727471 -0.009739986
1 0
0 0
0.081523871 -0.049934188
0.165083115 -0.074811935
0.24861185 -0.085075967
0.332127509 -0.089076978
0.415625735 -0.084727295
0.497045005 -0.084557317
0.582630905 -0.080203276
0.666111697 -0.067502898
0.749583773 -0.050627174
0.833055849 -0.033751449
0.916523566 -0.014788051
1 0
0 0
0.08492569 -0.057324841
0.167728238 -0.074309979
0.252653928 -0.087048832
0.333333333 -0.091295117
0.416135881 -0.08492569
0.501061571 -0.076433121
0.583864119 -0.06581741
0.666666667 -0.04670913
0.749469214 -0.031847134
0.832271762 -0.014861996
0.917197452 0
1 0
0 0
0.082524272 -0.04368932
0.165048544 -0.063106796
0.25 -0.075242718
0.332524272 -0.075242718
0.417475728 -0.07038835
0.497572816 -0.063106796
0.582524272 -0.055825243
0.665048544 -0.041262136
0.747572816 -0.024271845
0.832524272 -0.012135922
0.915048544 0.002427184
1 0
0 0
0.082322054 -0.040665111
0.169404901 -0.066814469
0.249171529 -0.078506418
0.336172695 -0.087747958
0.418284714 -0.084935823
0.50033839 -0.070046674
0.584842474 -0.062392065
0.666907818 -0.04991832
0.75134189 -0.027771295
0.833418903 -0.017712952
0.917887981 -0.002812135
1 0
0 0
0.082613172 -0.053910791
0.165153276 -0.079471254
0.250244113 -0.094715866
0.33273772 -0.102235212
0.415191471 -0.094290744
0.49763858 -0.083768973
0.582656349 -0.070663257
0.667667475 -0.054980238
0.747530639 -0.041887808
0.829971105 -0.028788734
0.914988874 -0.015683018
1 0
0 0
0.082916433 -0.058642884
0.167940308 -0.084601437
0.250747572 -0.093135626
0.333540597 -0.095133898
0.416319382 -0.090596254
0.499083927 -0.079522693
0.584027112 -0.068444385
0.666786911 -0.055192185
0.749541964 -0.039761346
0.832287523 -0.01997323
0.917230708 -0.008894922
1 0
0 0
0.084210526 -0.063157895
0.168421053 -0.084210526
0.252631579 -0.1
0.336842105 -0.105263158
0.418421053 -0.105263158
0.505263158 -0.097368421
0.586842105 -0.081578947
0.668421053 -0.068421053
0.752631579 -0.052631579
0.836842105 -0.039473684
0.918421053 -0.013157895
1 0
0 0
0.082446809 -0.055851064
0.167553191 -0.079787234
0.25 -0.090425532
0.332446809 -0.095744681
0.417553191 -0.095744681
0.5 -0.087765957
0.582446809 -0.07712766
0.667553191 -0.066489362
0.752659574 -0.055851064
0.832446809 -0.037234043
0.920212766 -0.018617021
1 0
0 0
0.082802548 -0.076433121
0.165605096 -0.092356688
0.248407643 -0.108280255
0.331210191 -0.111464968
0.417197452 -0.108280255
0.5 -0.101910828
0.582802548 -0.085987261
0.665605096 -0.066878981
0.748407643 -0.047770701
0.834394904 -0.025477707
0.917197452 -0.012738854
1 0
0 0
0.08427859 -0.059893561
0.168476282 -0.08613347
0.250223915 -0.0931485
0.334363822 -0.095350087
0.416088341 -0.092749788
0.502614745 -0.087734099
0.584321929 -0.077922303
0.663607944 -0.060904789
0.750099678 -0.041466107
0.831795304 -0.026846646
0.915900541 -0.014625239
1 0
0 0
0.083084905 -0.055867523
0.166089374 -0.075860786
0.249078761 -0.089127626
0.334305263 -0.100147298
0.417254433 -0.095477008
0.497956434 -0.088569604
0.583132663 -0.077167864
0.666056697 -0.061286868
0.748985758 -0.047648014
0.831904764 -0.029524877
0.917055857 -0.006912431
1 0
0 0
0.082769845 -0.047081162
0.165481565 -0.064634879
0.250142406 -0.072342239
0.332830876 -0.078084979
0.415519346 -0.083827718
0.498188441 -0.079727976
0.584790654 -0.073651987
0.667444249 -0.061678259
0.750086219 -0.043799043
0.832693314 -0.00820336
0.915327534 0.013612849
1 0
0 0
0.083476514 -0.075599476
0.166870527 -0.107638503
0.250239432 -0.126420001
0.333597575 -0.139519702
0.415040264 -0.141259393
0.500267231 -0.141097979
0.581688398 -0.131474075
0.664992736 -0.116164786
0.75018742 -0.098957978
0.831579891 -0.074182614
0.914844773 -0.038040067
1 0
0 0
0.08132314 -0.104010225
0.167127882 -0.134506695
0.249851082 -0.152756736
0.334086912 -0.158753313
0.41678197 -0.158626674
0.499455923 -0.144717525
0.583656575 -0.127743252
0.666311766 -0.101582984
0.748964612 -0.073891325
0.833146502 -0.044665932
0.917328393 -0.015440538
1 0
0 0
0.084161714 -0.07820088
0.169822402 -0.115368432
0.251985484 -0.137169305
0.334087203 -0.147004681
0.417845685 -0.14657515
0.50155157 -0.135889479
0.585222392 -0.118366381
0.668866916 -0.095715212
0.750767019 -0.066235383
0.834358947 -0.033328074
0.919712828 -0.010668139
1 0
0 0
0.084780547 -0.087936476
0.167735546 -0.118881286
0.250669665 -0.137736322
0.33358887 -0.147955805
0.418220271 -0.149536753
0.50110368 -0.139030909
0.583990073 -0.130252176
0.666861551 -0.11283789
0.749727063 -0.091969383
0.832571694 -0.059011102
0.917140454 -0.024322728
1 0
0 0
0.084099869 -0.084099869
0.168199737 -0.111695138
0.249671485 -0.128777924
0.333771353 -0.137976347
0.417871222 -0.137976347
0.50065703 -0.128777924
0.582128778 -0.110381078
0.667542707 -0.094612352
0.750328515 -0.070959264
0.833114323 -0.039421813
0.917214192 -0.017082786
1 0
0 0
0.081584718 -0.074382002
0.164824438 -0.103700478
0.246313039 -0.122623374
0.332985913 -0.132871775
0.414441474 -0.132730604
0.499348211 -0.123917941
0.582521851 -0.115108281
0.665671462 -0.092433845
0.748830084 -0.0749587
0.831964677 -0.043618779
0.915111285 -0.019211246
1 0
0 0
0.083623693 -0.067944251
0.167247387 -0.095818815
0.24738676 -0.113240418
0.332752613 -0.12195122
0.416376307 -0.12369338
0.5 -0.12195122
0.583623693 -0.109756098
0.667247387 -0.092334495
0.75087108 -0.067944251
0.832752613 -0.038327526
0.914634146 -0.013937282
1 0
0 0
0.082706767 -0.069548872
0.167293233 -0.09962406
0.25 -0.114661654
0.332706767 -0.120300752
0.419172932 -0.120300752
0.5 -0.112781955
0.582706767 -0.103383459
0.665413534 -0.084586466
0.75 -0.063909774
0.832706767 -0.031954887
0.915413534 -0.007518797
1 0


't
0 0
0.083249529 -0.013527527
0.166702624 -0.039178501
0.249967812 -0.0536386
0.333248659 -0.069031273
0.414601725 -0.080724971
0.499591129 -0.086760597
0.584439604 -0.084403066
0.668308529 -0.079263476
0.749317099 -0.070440571
0.831101654 -0.052276278
0.912917526 -0.035977131
1 0
't
0 0
0.082759377 -0.062371065
0.166663795 -0.082186073
0.249288461 -0.090740204
0.334403709 -0.094281843
0.415748624 -0.091575097
0.500848208 -0.088858953
0.582186856 -0.083649094
0.66601922 -0.0746783
0.748584363 -0.059452855
0.832388531 -0.039218051
0.916198965 -0.021486361
1 0
't
0 0
0.081402972 -0.079399718
0.166657232 -0.108783822
0.250505379 -0.124660113
0.330255712 -0.129742207
0.415367534 -0.123991753
0.497754785 -0.11284694
0.582855651 -0.104393828
0.665226466 -0.089195028
0.748921219 -0.067234103
0.831270122 -0.046629986
0.912256738 -0.023328689
1 0
't
0 0
0.084194537 -0.067024743
0.167076192 -0.087233911
0.249914612 -0.089435979
0.330346321 -0.089242866
0.414370804 -0.085439686
0.500796232 -0.081630741
0.584820714 -0.077827561
0.666429839 -0.068027779
0.751623089 -0.051016511
0.83562163 -0.036409072
0.917210579 -0.018205977
1 0
'w
0 0
0.08459388 -0.075824302
0.170765519 -0.087060085
0.252954467 -0.086577567
0.335143415 -0.086095048
0.419266266 -0.081687282
0.501432237 -0.077291004
0.585486156 -0.06114196
0.667422357 -0.017608088
0.745525217 0.012204649
0.833492896 0.028376671
0.919664535 0.017140888
1 0
'w
0 0
0.083862042 -0.060407924
0.167537006 -0.079783266
0.251121894 -0.07940218
0.331632688 -0.071436325
0.416702658 -0.063449684
0.497213452 -0.055483829
0.582262635 -0.042938012
0.66420308 -0.015208801
0.749217619 0.004935643
0.832795578 0.006836454
0.916394325 0.00417809
1 0
'w
0 0
0.081689129 -0.091195174
0.166076195 -0.126668354
0.251797945 -0.129280577
0.334642166 -0.124758165
0.418910866 -0.118803112
0.503179566 -0.112848058
0.583134015 -0.096905331
0.665953747 -0.083811561
0.751577538 -0.05213835
0.832960547 -0.036191541
0.91864148 -0.024518167
1 0
'w
0 0
0.082444896 -0.046897167
0.168745987 -0.060453439
0.25111399 -0.068135071
0.333474304 -0.071895148
0.417780016 -0.067808274
0.500124951 -0.063725245
0.582462197 -0.055720662
0.664784065 -0.039872972
0.749035951 -0.008335224
0.829373974 0.019273282
0.911738132 0.013552428
1 0


[wireframe]
1 2
2 3
3 4
4 5
5 6
6 7
7 8
8 9
9 10
10 11
11 12
12 13
