# Supplementary material for: Forelimb bone curvature in terrestrial and arboreal mammals
Source: PeerJ. 2017 Apr 26;5:e3229. doi: 10.7717/peerj.3229 (PMC5408721; doi:10.7717/peerj.3229)
Supplement: Supplemental Information 3 [file peerj-05-3229-s003.txt]

[individuals]
161
[landmarks]
13
[dimensions]
2

[groups]
arboreal 64 semi 22 terrestrialquad 75 

[labels]
loco locomotion genus species musno length curvature

[labelvalues]
1 Arboreal Dactylopsila trivigata M9851 38.36 -0.022132797
1 Arboreal Dendrolagus bennettianus M01 50 -0.035904255
1 Arboreal Dendrolagus lumholtzi C7111 88.8 -0.028587236
1 Arboreal Dendrolagus lumholtzi C7127 91.02 -0.026388774
1 Arboreal Dendrolagus lumholtzi M21009 77.77 -0.059322034
1 Arboreal Dendrolagus matschiei M21013 96.22 -0.033973412
1 Arboreal Didelphys californica HM559 60 -0.012136477
1 Arboreal Gymnobelideus leadbeateri M24887 26.2 -0.031884058
1 Arboreal Petauroides volans C10235 64.13 0.017925736
1 Arboreal Petauroides volans C25803 66.61 0.024142313
1 Arboreal Petauroides volans C25811 67.61 -0.013856761
1 Arboreal Petauroides volans C25812 61.81 0.023376623
1 Arboreal Petauroides volans C25814 66.82 -0.015817846
1 Arboreal Petauroides volans C26150 71.23 0.020431328
1 Arboreal Petauroides volans C27723 69.38 0.01589697
1 Arboreal Petauroides volans M002 44.14 0.018546362
1 Arboreal Petaurus australis M35441 65.83 -0.030837004
1 Arboreal Petaurus australis M37956 66.71 -0.025290296
1 Arboreal Petaurus norfolcensis M10373 41.63 -0.016581829
1 Arboreal Petaurus norfolcensis M31834 49.29 -0.021084337
1 Arboreal Petaurus norfolcensis M32998 45.65 0.017973856
1 Arboreal Petaurus norfolcensis M35571 44.6 0.018062397
1 Arboreal Petaurus norfolcensis M35572 43.49 -0.033273688
1 Arboreal Petaurus norfolcensis M35574 40.65 -0.020124925
1 Arboreal Petaurus norfolcensis M35704 45.54 -0.011771374
1 Arboreal Petaurus norfolcensis M35705 46.57 0.010370615
1 Arboreal Petaurus norfolcensis M35705 46.64 -0.022364217
1 Arboreal Petaurus norfolcensis M43627 44.11 -0.026699844
1 Arboreal Petaurus norfolcensis M47786 47.4 -0.026511187
1 Arboreal Petaurus norfolcensis M9691 45.04 -0.026256154
1 Arboreal Phalanger maculatus M13423 88.61 -0.042389919
1 Arboreal Phalanger carmelitae M30726 53.47 -0.027849146
1 Arboreal Phalanger intercastellanus S1892 47.69 -0.027522936
1 Arboreal Phalanger intercastellanus S1893 43.75 -0.031198686
1 Arboreal Phalanger orientalis A11250 42.21 -0.037973541
1 Arboreal Phalanger orientalis M17206 42.95 -0.037973541
1 Arboreal Phalanger sericeus M30752 61.14 -0.022001073
1 Arboreal Phascogale tapoatafa M17983 31.16 -0.014705882
1 Arboreal Phascogale tapoatafa M7522 37.06 0.027372263
1 Arboreal Phascolarctos cinerus C22285 123.57 -0.022922736
1 Arboreal Phascolarctos cinerus C26355 106.69 -0.035675959
1 Arboreal Phascolarctos cinerus C28651 136.44 -0.037712141
1 Arboreal Phascolarctos cinerus C28652 132.59 -0.029228811
1 Arboreal Phascolarctos cinerus C28655 128.14 -0.02685422
1 Arboreal Phascolarctos cinerus C28659 132.85 -0.035331759
1 Arboreal Phascolarctos cinerus C28659 141.24 -0.051252194
1 Arboreal Phascolarctos cinerus C28659 121.88 -0.05278174
1 Arboreal Phascolarctos cinerus C37640 138.66 -0.034299445
1 Arboreal Phascolarctos cinerus C6755 115.61 -0.037420287
1 Arboreal Pseudocheirus occidentalis M6783 49.56 -0.038417278
1 Arboreal Pseudocheirus occidentalis M20125 57.8 -0.024326271
1 Arboreal Pseudocheirus peregrinus M9870 47.36 -0.041871791
1 Arboreal Trichosurus caninus M33832 70.45 -0.022129031
1 Arboreal Trichosurus caninus M35762 73.34 -0.020426193
1 Arboreal Trichosurus vulpeculafuliginosus C10746 85.15 -0.013422294
1 Arboreal Trichosurus vulpeculafuliginosus C3208 69.8 -0.025503356
1 Arboreal Trichosurus vulpeculafuliginosus R3031 66.42 -0.021357521
1 Arboreal Trichosurus vulpeculafuliginosus R3037 66.2 -0.023224044
1 Arboreal Trichosurus vulpeculafuliginosus R7371 84.27 -0.018518519
1 Arboreal Trichosurus vulpeculakerr M6069 61.98 -0.017814727
1 Arboreal Trichosurus vulpeculavulpecula M6595 50.11 -0.019928292
1 Arboreal Trichosurus vulpeculavulpecula M6637 51.96 -0.024021372
1 Arboreal Trichosurus vulpeculavulpecula M6646 54.82 -0.023415978
1 Arboreal Trichosurus vulpeculavulpecula M6658 50.48 -0.020217729
2 Semiarboreal Dasyurus albopunctatus M23576 32.55 -0.032778
2 Semiarboreal Dasyurus albopunctatus M23604 32.81 0.016834089
2 Semiarboreal Dasyurus maculatus A6379 75.81 0.024387201
2 Semiarboreal Dasyurus maculatus B5449 66.42 0.016887817
2 Semiarboreal Dasyurus maculatus C14717 73.32 -0.0109375
2 Semiarboreal Dasyurus maculatus C14717 82.68 -0.026184539
2 Semiarboreal Dasyurus maculatus C17696 81.5 -0.011661808
2 Semiarboreal Dasyurus maculatus C17727 76.63 -0.010204082
2 Semiarboreal Dasyurus maculatus C25985 72.79 0.010090222
2 Semiarboreal Dasyurus maculatus C26657 71.85 -0.016025641
2 Semiarboreal Dasyurus maculatus C35613 71.19 -0.0109375
2 Semiarboreal Dasyurus maculatus C5778 60.74 0.019642857
2 Semiarboreal Dasyurus maculatus C6108 55.36 0.015649132
2 Semiarboreal Dasyurus maculatus M11137 65.59 0.015709299
2 Semiarboreal Dasyurus maculatus M725 67.48 0.040097205
2 Semiarboreal Dasyurus maculatus M9798 61.94 0.016326531
2 Semiarboreal Dasyurus maculatus S1146 70.3 0.022093023
2 Semiarboreal Dasyurus maculatus S1560 58.46 -0.012598569
2 Semiarboreal Dasyurus maculatus S1787 60.99 -0.017521252
2 Semiarboreal Dasyurus maculatus S497 59.07 0.014864865
2 Semiarboreal Dasyurus maculatus S498 55.99 0.019123262
2 Semiarboreal Dasyurus maculatus S879 62.66 0.014764891
3 Terrestrial Dasycercus cristicuda M3706 30.99 0.018087855
3 Terrestrial Dasyuroides byrnei M7519 37.57 0.016998267
3 Terrestrial Dasyuroides byrnei M18284 35.55 0.028751165
3 Terrestrial Dasyurus geoffroii M6797 55.58 0.013565581
3 Terrestrial Dasyurus geoffroii M6735 49.06 0.00856531
3 Terrestrial Dasyurus geoffroii M6946 55.73 0.013084112
3 Terrestrial Dasyurus geoffroii M19366 55.6 0.018376377
3 Terrestrial Dasyurus geoffroii M6941 39.28 0.065104166
3 Terrestrial Dasyurus geoffroii M6922 49.42 0.023917995
3 Terrestrial Dasyurus geoffroii M3491 54.23 0.021712554
3 Terrestrial Dasyurus geoffroii M6582 53.66 0.01723292
3 Terrestrial Dasyurus hallacatus M3651 40.98 0.015009381
3 Terrestrial Dasyurus hallacatus M6966 38.9 0.026595745
3 Terrestrial Dasyurus hallacatus M22480 43.63 0.01639694
3 Terrestrial Dasyurus hallacatus M7863 39.68 -0.016260163
3 Terrestrial Dasyurus hallacatus C26501 37.08 0.022890728
3 Terrestrial Dasyurus hallacatus C684 42.9 -0.015228426
3 Terrestrial Dasyurus hallacatus M24653 36.9 0.024815573
3 Terrestrial Dasyurus viverrinus R2368 40.65 0.022476147
3 Terrestrial Dasyurus viverrinus C31527 66.34 -0.023462153
3 Terrestrial Dasyurus viverrinus C17714 52.84 0.034295087
3 Terrestrial Dasyurus viverrinus C6080 45.03 0.021367521
3 Terrestrial Dasyurus viverrinus M2086 43.07 -0.016110932
3 Terrestrial Dasyurus viverrinus M7222 44.42 0.029368092
3 Terrestrial Dasyurus viverrinus M1698 51.41 0.018250252
3 Terrestrial Echymipera kalubu M24591 30.47 -0.033802817
3 Terrestrial Echymipera kalubu M24590 32.9 -0.021164021
3 Terrestrial Isoodon auratusbarrowensis M19076 27.41 0.037232672
3 Terrestrial Isoodon macrourus M15824 42.54 -0.010434714
3 Terrestrial Isoodon macrourus M22082 45.11 0.025592944
3 Terrestrial Isoodon macrourus M19872 33.37 0.041061844
3 Terrestrial Isoodon obesulus M11135 26.16 0.033238162
3 Terrestrial Isoodon obesulus M6929 38.09 0.040313831
3 Terrestrial Isoodon obesulus M6560 37.84 0.017777778
3 Terrestrial Lasiorhinus latifronsi C22355 93.44 -0.016042781
3 Terrestrial Lasiorhinus latifronsi C22340 91.35 -0.01977656
3 Terrestrial Lasiorhinus latifronsi C6708 82.96 -0.064748201
3 Terrestrial Macrotis lagotis M14370 45.56 -0.012423032
3 Terrestrial Microperorycytes longicauda M37996 25.61 0.023803525
3 Terrestrial Myrmecobius fasciatus M40551 32.21 0.030567686
3 Terrestrial Perameles gunnii C8188 40.17 0.028913547
3 Terrestrial Perameles gunnii C21584 34.67 0.020942408
3 Terrestrial Perameles gunnii C32881 41.87 0.033898305
3 Terrestrial Perameles nasuta C35943 32.72 0.052896725
3 Terrestrial Perameles nasuta C18497 28.07 0.019882166
3 Terrestrial Perameles nasuta C26608 36.09 0.036281179
3 Terrestrial Perameles nasuta C7772 40.07 0.039215686
3 Terrestrial Perameles nasuta M8994 41.09 0.030069039
3 Terrestrial Perameles nasuta S1073 38.36 -0.030674847
3 Terrestrial Perameles nasuta S1074 43.32 0.022263336
3 Terrestrial Perameles nasuta M11238 44.46 0.013677417
3 Terrestrial Perameles nasuta M32983 43.71 -0.037306503
3 Terrestrial Perameles nasuta S1065 39.18 0.047244094
3 Terrestrial Perameles nasuta M35409 32.37 0.03125
3 Terrestrial Perameles nasuta M33610 34.71 0.028464669
3 Terrestrial Perameles nasuta M35408 33.46 0.024005533
3 Terrestrial Perameles nasuta S1072 39.92 0.010755354
3 Terrestrial Phalanger gymnotis M21907 48.57 -0.053782182
3 Terrestrial Sarcophilus harrisii C6233 85.49 0.013620475
3 Terrestrial Sarcophilus harrisii R8192 81.77 0.018279113
3 Terrestrial Sarcophilus harrisii R8192 96.31 0.018678161
3 Terrestrial Sarcophilus harrisii C6256 75.68 0.029929577
3 Terrestrial Sarcophilus harrisii C6245 86.09 0.009876087
3 Terrestrial Sarcophilus harrisii R2993 71.44 0.021526419
3 Terrestrial Sarcophilus harrisii R1552 68.71 0.019469027
3 Terrestrial Sarcophilus harrisii M17183 90.75 0.039292731
3 Terrestrial Sarcophilus harrisii M16593 98.06 0.022093528
3 Terrestrial Sarcophilus harrisii M16592 103.37 0.022203982
3 Terrestrial Sarcophilus harrisii M8336 99.11 0.017268446
3 Terrestrial Thylocinus cynocephalus M1959 155.67 0.051471397
3 Terrestrial Lasiorhinus latifrons M6913 65.11 -0.015806505
3 Terrestrial Vombatus ursinus M55232 89.52 -0.009380863
3 Terrestrial Vombatus ursinus C6652 67.71 0.020790021
3 Terrestrial Vombatus ursinus C9479 82.99 0.021052632
3 Terrestrial Vombatus ursinus C9480 95.19 0.028016643

[rawpoints]
0	0
0.08249497	-0.012072435
0.167002012	-0.022132797
0.251509054	-0.020120724
0.331991952	-0.018108652
0.416498994	-0.016096579
0.496981891	-0.00804829
0.581488934	0.002012072
0.665995976	0.006036217
0.746478873	0.00804829
0.832997988	0.006036217
0.91750503	0.006036217
1	0
0	0
0.082446809	-0.025265957
0.166223404	-0.034574468
0.251329787	-0.035904255
0.332446809	-0.027925532
0.412234043	-0.017287234
0.5	-0.006648936
0.583776596	0.003989362
0.664893617	0.007978723
0.75	0.010638298
0.829787234	0.009308511
0.914893617	0.007978723
1	0
0	0
0.084166804	-0.015767499
0.166267581	-0.025293696
0.250460318	-0.028587236
0.33363733	-0.020444152
0.41680786	-0.015419559
0.499976228	-0.011434462
0.583140274	-0.009528358
0.667352461	-0.003466429
0.75052299	0.001558164
0.831605882	0.002429094
0.91582023	0.009530519
1	0
0	0
0.08329825	-0.016840205
0.16661169	-0.026388774
0.249946832	-0.025520723
0.333288484	-0.021527684
0.415594984	-0.01440749
0.499984809	-0.007291635
0.584372464	-0.001217443
0.667720626	0.005900582
0.750020616	0.00989579
0.833355758	0.010763842
0.917732562	0.011629724
1	0
0	0
0.082627119	-0.033898305
0.165254237	-0.05720339
0.247881356	-0.059322034
0.332627119	-0.059322034
0.415254237	-0.052966102
0.497881356	-0.044491525
0.580508475	-0.031779661
0.665254237	-0.019067797
0.747881356	-0.01059322
0.830508475	-0.004237288
0.913135593	0.002118644
1	0
0	0
0.082717873	-0.017725258
0.165435746	-0.031019202
0.249630724	-0.033973412
0.332348597	-0.033973412
0.41506647	-0.031019202
0.499261448	-0.023633678
0.581979321	-0.014771049
0.664697194	-0.008862629
0.750369276	-0.001477105
0.831610044	0.001477105
0.914327917	0.005908419
1	0
0	0
0.082653595	-0.011973728
0.16533044	-0.012136477
0.249983531	-0.008366109
0.334636623	-0.004595741
0.415356596	0.001150873
0.503950555	0.006881987
0.580725786	0.008699359
0.663398756	0.006568113
0.748044097	0.006401488
0.832681689	0.002297871
0.917330905	0.004099742
1	0
0	0
0.08115942	-0.026086957
0.165217391	-0.031884058
0.249275362	-0.028985507
0.336231884	-0.023188406
0.414492754	-0.020289855
0.501449275	-0.005797101
0.582608696	0.002898551
0.660869565	0.005797101
0.747826087	0.014492754
0.831884058	0.020289855
0.915942029	0.014492754
1	0
0	0
0.081607324	-0.012411444
0.167317087	-0.014627178
0.248953565	-0.012752966
0.330610868	-0.000674716
0.414292319	0.003236138
0.495937126	0.009191965
0.58165522	0.011057846
0.661255055	0.01497703
0.746968984	0.014802104
0.832682913	0.014627178
0.912282748	0.018546362
1	0
0	0
0.081725312	-0.004540295
0.165720772	-0.003405221
0.249716232	0.004540295
0.331441544	0.011350738
0.415437003	0.017026107
0.498297389	0.019296254
0.583427923	0.020431328
0.666288309	0.020431328
0.749148695	0.01816118
0.833144154	0.012485812
0.914869467	0.006810443
1	0
0	0
0.084191582	-0.013248379
0.167222259	-0.015817846
0.250269822	-0.011269917
0.333323014	-0.004349521
0.416373392	0.001384642
0.499409698	0.00118764
0.583649123	0.008105222
0.66550201	0.009097267
0.749721735	0.007711218
0.832758041	0.007514216
0.9146053	0.006133795
1	0
0	0
0.08386277	-0.007623888
0.16772554	0
0.25158831	0.00635324
0.334180432	0.011435832
0.41931385	0.017789072
0.500635324	0.022871665
0.584498094	0.024142313
0.669631512	0.021601017
0.752223634	0.020330368
0.833545108	0.017789072
0.917407878	0.013977128
1	0
0	0
0.081946223	-0.007682458
0.165172855	-0.007682458
0.249679898	-0.00128041
0.33290653	0.007682458
0.416133163	0.007682458
0.500640205	0.017925736
0.583866837	0.017925736
0.66709347	0.017925736
0.750320102	0.014084507
0.834827145	0.010243278
0.918053777	0.008962868
1	0
0	0
0.083116883	-0.007792208
0.164935065	-0.007792208
0.249350649	-0.001298701
0.332467532	0.005194805
0.414285714	0.012987013
0.497402597	0.019480519
0.580519481	0.022077922
0.664935065	0.023376623
0.749350649	0.020779221
0.832467532	0.019480519
0.914285714	0.015584416
1	0
0	0
0.082925638	-0.01076176
0.165865314	-0.009675196
0.249988418	-0.009774868
0.334122754	-0.00039588
0.414699784	0.006617654
0.50001474	0.012440741
0.582957224	0.01589697
0.667076117	0.012242801
0.748830961	0.013330769
0.832954065	0.013231097
0.917070151	0.007207263
1	0
0	0
0.07603164	-0.00932059
0.166303698	-0.013856761
0.248242516	-0.010099186
0.325430767	-0.006352896
0.40498866	-0.00022568
0.502358357	0.007131493
0.60804719	0.012133129
0.704243351	0.013549272
0.789756378	0.012564742
0.87646551	0.008020108
0.934665598	0.005783054
1	0

0	0
0.083700441	-0.019823789
0.165198238	-0.029735683
0.248898678	-0.030837004
0.332599119	-0.025330396
0.417400881	-0.017621145
0.498898678	-0.011013216
0.579295154	-0.004405286
0.665198238	0.001101322
0.746696035	0.005506608
0.832599119	0.001101322
0.915198238	0
1	0
0	0
0.082946689	-0.020832911
0.165911255	-0.025290296
0.249975866	-0.022106961
0.33404286	-0.016740221
0.417018153	-0.011372291
0.499992253	-0.007096061
0.582965162	-0.003911534
0.665939263	0.000364695
0.748913363	0.004640924
0.834069676	0.007823068
0.917040201	0.008824192
1	0
0	0
0.081325301	-0.018072289
0.165662651	-0.019578313
0.245481928	-0.021084337
0.334337349	-0.015060241
0.417168675	-0.003012048
0.498493976	0.010542169
0.582831325	0.015060241
0.664156627	0.013554217
0.75	0.013554217
0.829819277	0.016566265
0.917168675	0.015060241
1	0
0	0
0.084615385	-0.023076923
0.167539397	-0.026256154
0.248788537	-0.019487913
0.333354418	-0.012714172
0.417920299	-0.005940431
0.49751382	-0.00083331
0.583740821	0.004284811
0.666667583	-0.00055279
0.749586095	-0.00041528
0.832504607	-0.00027777
0.915420368	0.00151811
1	0
0	0
0.084693016	-0.026786149
0.167625292	-0.033273688
0.248842636	-0.03299884
0.333426858	-0.027636457
0.416330504	-0.025663856
0.49920552	-0.015231115
0.583795468	-0.01156076
0.665007086	-0.009593885
0.74960276	-0.007615557
0.834198434	-0.00563723
0.912025996	-0.003681807
1	0
0	0
0.083391516	-0.011771374
0.165291322	-0.00587667
0.250390962	-0.001607647
0.330675392	0.002692293
0.412564892	0.006981927
0.496028546	0.006446045
0.582702341	0.005889552
0.669396746	0.008543199
0.754455165	0.006391941
0.831498538	0.005897281
0.914941581	0.002151258
1	0
0	0
0.08496732	-0.013071895
0.166666667	-0.011437908
0.25	-0.009803922
0.331699346	0
0.416666667	0.008169935
0.5	0.013071895
0.581699346	0.016339869
0.668300654	0.017973856
0.748366013	0.017973856
0.833333333	0.013071895
0.916666667	0.011437908
1	0
0	0
0.084353761	-0.021780179
0.166992748	-0.026699844
0.244555666	-0.021510024
0.332230911	-0.012930471
0.419900469	-0.000978245
0.499146879	0.005900754
0.583457984	0.009415612
0.66608844	0.009554955
0.748718897	0.009694298
0.833035689	0.009836485
0.917358169	0.006606
1	0
0	0
0.082939486	-0.003057513
0.167473864	-0.006112482
0.250400631	-0.001195533
0.333327398	0.003721415
0.416254165	0.008638364
0.502375804	0.010370615
0.583717854	0.008905451
0.668249688	0.007445374
0.75118663	0.005982754
0.83412866	0.001330349
0.91865795	0.001465164
1	0
0	0
0.081914361	-0.015619033
0.165396081	-0.026511187
0.248857961	-0.024804948
0.33231736	-0.02152391
0.41577428	-0.016668072
0.497651441	-0.008665116
0.581103401	-0.00065968
0.6661376	0.002623839
0.74960196	0.002755279
0.829919202	0.001306959
0.914955881	0.003015679
1	0
0	0
0.083067093	-0.017571885
0.167731629	-0.022364217
0.250798722	-0.019169329
0.330670927	-0.014376997
0.416932907	-0.006389776
0.5	-0.001597444
0.581469649	0.009584665
0.664536741	0.00798722
0.749201278	0.009584665
0.832268371	0.009584665
0.916932907	0.00798722
1	0
0	0
0.082101806	-0.009852217
0.165845649	-0.013136289
0.249589491	-0.008210181
0.333333333	-0.006568144
0.413793103	0.001642036
0.499178982	0.009852217
0.58456486	0.013136289
0.665024631	0.014778325
0.748768473	0.018062397
0.834154351	0.016420361
0.916256158	0.016420361
1	0
0	0
0.082856642	-0.014563706
0.169333108	-0.020124925
0.252222215	-0.016670671
0.335117815	-0.009612825
0.418016661	-0.000753183
0.500912261	0.006304663
0.583804614	0.011560712
0.672102355	0.016807023
0.74417744	0.01847896
0.834257498	0.012911248
0.917130372	0.007356522
1	0
0	0
0.08265605	-0.01503768
0.166975686	-0.016581829
0.247914119	-0.013072657
0.332208162	0.000560216
0.414827243	0.007444903
0.500824684	0.010962605
0.58176596	0.01278544
0.666079909	0.014613963
0.748710365	0.014753306
0.833030001	0.013209157
0.915666145	0.009975828
1	0
0	0
0.083242947	-0.015995647
0.166478687	-0.026622176
0.252386375	-0.027849146
0.332923142	-0.027741043
0.416140865	-0.024944777
0.499353183	-0.018121674
0.583911384	-0.013981327
0.667127306	-0.009842782
0.750343227	-0.005704237
0.834901428	-0.001563891
0.918115548	0.003916934
1	0
0	0
0.083743842	-0.022988506
0.165845649	-0.02955665
0.249589491	-0.031198686
0.333333333	-0.027914614
0.41543514	-0.022988506
0.499178982	-0.016420361
0.582922824	-0.013136289
0.666666667	-0.008210181
0.750410509	0
0.832512315	0
0.912972085	0.004926108
1	0
0	0
0.084097859	-0.013761468
0.166666667	-0.024464832
0.249235474	-0.025993884
0.331804281	-0.027522936
0.414373089	-0.024464832
0.498470948	-0.021406728
0.582568807	-0.016819572
0.666666667	-0.013761468
0.74617737	-0.009174312
0.834862385	-0.001529052
0.912844037	0.003058104
1	0
0	0
0.083302941	-0.017505734
0.166608897	-0.033275363
0.249929923	-0.040364462
0.333259991	-0.042245243
0.416593073	-0.042389919
0.499935197	-0.037326276
0.583277322	-0.032262634
0.666625474	-0.02372678
0.749970613	-0.016927032
0.833315751	-0.010127284
0.91666089	-0.003327536
1	0
0	0
0.081870255	-0.024030495
0.165470287	-0.034412065
0.252494926	-0.037973541
0.334411774	-0.034700361
0.418038014	-0.029723614
0.503370734	-0.024749779
0.585296319	-0.016357161
0.670631951	-0.009676846
0.752554623	-0.002990708
0.832767904	0.001991864
0.9180948	0.003552739
1	0
0	0
0.081870255	-0.024030495
0.165470287	-0.034412065
0.252494926	-0.037973541
0.334411774	-0.034700361
0.418038014	-0.029723614
0.503370734	-0.024749779
0.585296319	-0.016357161
0.670631951	-0.009676846
0.752554623	-0.002990708
0.832767904	0.001991864
0.9180948	0.003552739
1	0
0	0
0.082965648	-0.018594666
0.167081777	-0.022001073
0.248853272	-0.018400872
0.331786166	-0.008958194
0.41471906	0.000484485
0.4999884	0.009929893
0.582928117	0.013531458
0.664702342	0.014795213
0.747644789	0.016060333
0.832933235	0.009150623
0.913540602	0.00924479
1	0
0	0
0.082116788	-0.018248175
0.164233577	-0.01459854
0.248175182	-0.003649635
0.332116788	0.010948905
0.416058394	0.020072993
0.498175182	0.02189781
0.582116788	0.027372263
0.666058394	0.027372263
0.75	0.02189781
0.830291971	0.02189781
0.917883212	0.016423358
1	0
0	0
0.084033613	-0.014705882
0.168067227	-0.010504202
0.25	-0.004201681
0.334033613	0.010504202
0.418067227	0.010504202
0.50210084	0.010504202
0.584033613	0.012605042
0.665966387	0.008403361
0.75	0.008403361
0.834033613	0.006302521
0.915966387	0
1	0
0	0
0.084420046	-0.01578914
0.167237598	-0.025211405
0.250047542	-0.029856612
0.334452375	-0.036091636
0.417254713	-0.035959785
0.500059586	-0.037420287
0.584449206	-0.034101196
0.667238866	-0.026007581
0.750031061	-0.01950632
0.834413074	-0.01141017
0.917207805	-0.006501261
1	0
0	0
0.083319282	-0.011297661
0.166643204	-0.018863984
0.251212453	-0.025188075
0.333297237	-0.029021514
0.416630441	-0.029125162
0.499963646	-0.029228811
0.583301491	-0.025601121
0.666643977	-0.018242094
0.749984917	-0.012126847
0.833321215	-0.009742937
0.917904387	-0.004873015
1	0
0	0
0.082834975	-0.013494642
0.166901458	-0.023279479
0.249728793	-0.03059366
0.332551545	-0.034199565
0.416607332	-0.035331759
0.499423972	-0.033993295
0.583473648	-0.03018112
0.666282648	-0.022662197
0.749091648	-0.015143274
0.833135212	-0.00638673
0.917180304	0.001133721
1	0
0	0
0.083120205	-0.015345269
0.166240409	-0.02173913
0.249360614	-0.024296675
0.332480818	-0.02685422
0.415601023	-0.024296675
0.5	-0.019181586
0.583120205	-0.015345269
0.666240409	-0.012787724
0.749360614	-0.00511509
0.832480818	0.003836317
0.915601023	0.00511509
1	0
0	0
0.083351976	-0.016107232
0.166694575	-0.024112622
0.250035834	-0.030960607
0.333374414	-0.03549378
0.416710315	-0.037712141
0.500042197	-0.036458284
0.5833714	-0.032889616
0.666697924	-0.027006137
0.750021768	-0.018807845
0.833345613	-0.010609554
0.916673476	-0.00588348
1	0
0	0
0.082170755	-0.014088198
0.165916294	-0.02501435
0.249654346	-0.031201178
0.333387407	-0.034228456
0.417117971	-0.035675959
0.49926377	-0.033966408
0.582986848	-0.030674586
0.66670743	-0.02580299
0.750425516	-0.019351618
0.834143602	-0.012900247
0.916276922	-0.003291822
1	0
0	0
0.082630574	-0.011903932
0.166447359	-0.019086715
0.24908769	-0.022726196
0.332915627	-0.020463891
0.415557352	-0.022922736
0.499385289	-0.020660431
0.582029802	-0.020758004
0.668217616	-0.019679124
0.749685675	-0.016233395
0.833517793	-0.010429183
0.916173457	-0.001081669
1	0
0	0
0.082629526	-0.014373001
0.166699923	-0.022946812
0.249318947	-0.030073451
0.333383043	-0.034299445
0.415991565	-0.034179722
0.500049359	-0.034057899
0.58264948	-0.028141088
0.666700973	-0.023671448
0.750746165	-0.014853991
0.833346286	-0.008937179
0.917391478	-0.000119722
1	0
0	0
0.082461747	-0.018932651
0.164931872	-0.032076602
0.24885336	-0.042328297
0.33133605	-0.046789198
0.415265916	-0.051252194
0.499204158	-0.049926489
0.581697321	-0.047151516
0.665646035	-0.038589936
0.748149668	-0.028579088
0.832098383	-0.020017509
0.916047097	-0.011455929
1	0
0	0
0.084165478	-0.025677603
0.166904422	-0.037089872
0.249643367	-0.045649073
0.333808845	-0.051355207
0.416547789	-0.05278174
0.499286733	-0.049928673
0.583452211	-0.044222539
0.667617689	-0.035663338
0.750356633	-0.027104137
0.834522111	-0.014265335
0.917261056	-0.002853067
1	0
0	0
0.082399006	-0.02011214
0.166220125	-0.024326271
0.250024537	-0.016979733
0.332381778	-0.0081902
0.417629186	0.00060351
0.49998225	0.012283211
0.582345755	0.016737494
0.666156432	0.019748781
0.749971286	0.019869901
0.832345233	0.017098765
0.916166352	0.012884633
1	0
0	0
0.082340453	-0.029136616
0.166952709	-0.038233748
0.249357645	-0.038417278
0.331782423	-0.029692166
0.41420224	-0.023194214
0.498844257	-0.018928384
0.583501156	-0.007981072
0.665930894	0.002971201
0.748360631	0.013923473
0.832987768	0.011507822
0.915392704	0.011324292
1	0
0	0
0.082963625	-0.022629327
0.165916674	-0.038754607
0.248848572	-0.041871791
0.330146526	-0.040113583
0.414688572	-0.033472051
0.499214755	-0.017074448
0.583743582	-0.002302856
0.663404948	0.005956756
0.747949639	0.010972276
0.832502261	0.01110976
0.915439446	0.004740552
1	0
0	0
0.084613892	-0.014008011
0.167050354	-0.020426193
0.249477405	-0.018167595
0.334070122	-0.012652852
0.416490116	-0.00388667
0.49999353	0.005965286
0.583500473	0.01256345
0.667007417	0.019161613
0.749437997	0.018166419
0.830786333	0.015000853
0.916471882	0.01292459
1	0
0	0
0.081952782	-0.01320432
0.166096132	-0.022039449
0.248063247	-0.022129031
0.33440433	-0.0200376
0.415285717	-0.013568618
0.500538684	-0.007104414
0.584697561	-0.00173191
0.66775996	0.000363104
0.751914059	0.001364028
0.833884758	0.004553131
0.918038857	0.005554056
1	0
0	0
0.083760279	-0.012151818
0.167544239	-0.013422294
0.250247169	-0.011426
0.332957203	-0.006165304
0.416755371	-0.000906976
0.499470141	0.006529989
0.583270678	0.012876451
0.667057006	0.012694109
0.749755199	0.012514134
0.833532055	0.007979256
0.917313647	0.005620645
1	0
0	0
0.082788671	-0.011982571
0.166666667	-0.018518519
0.249455338	-0.016339869
0.333333333	-0.01416122
0.416122004	-0.008714597
0.5	-0.006535948
0.582788671	-0.001089325
0.667755991	0
0.750544662	0.001089325
0.833333333	0.001089325
0.916122004	0.001089325
1	0
0	0
0.081967213	-0.015027322
0.165300546	-0.021857923
0.24863388	-0.023224044
0.331967213	-0.021857923
0.415300546	-0.015027322
0.49863388	-0.006830601
0.581967213	-0.00136612
0.663934426	0.00136612
0.74863388	0.00136612
0.831967213	0.00273224
0.916666667	0
1	0
0	0
0.084011871	-0.015523826
0.166636916	-0.021241788
0.249269807	-0.021357521
0.333305218	-0.020074657
0.415949878	-0.011787045
0.499989211	-0.007703066
0.581225468	-0.005015722
0.66526284	-0.002332301
0.750700769	0.000349159
0.831933103	0.000235388
0.915974398	0.005719924
1	0
0	0
0.084563758	-0.014765101
0.167785235	-0.022818792
0.251006711	-0.025503356
0.334228188	-0.020134228
0.417449664	-0.014765101
0.500671141	-0.009395973
0.583892617	-0.001342282
0.667114094	0.004026846
0.75033557	0.005369128
0.833557047	0.005369128
0.918120805	0.006711409
1	0
0	0
0.08432304	-0.014251781
0.167458432	-0.017814727
0.250593824	-0.017814727
0.333729216	-0.014251781
0.416864608	-0.009501188
0.501187648	-0.001187648
0.583135392	0.001187648
0.665083135	0.004750594
0.750593824	0.008313539
0.833729216	0.009501188
0.916864608	0.005938242
1	0
0	0
0.081267218	-0.015151515
0.165289256	-0.019283747
0.249311295	-0.023415978
0.331955923	-0.017906336
0.415977961	-0.012396694
0.5	-0.009641873
0.582644628	-0.006887052
0.668044077	-0.004132231
0.750688705	0
0.834710744	0.00137741
0.917355372	0.00137741
1	0
0	0
0.083981337	-0.01399689
0.166407465	-0.020217729
0.250388802	-0.017107309
0.33281493	-0.01399689
0.416796267	-0.00933126
0.499222395	0
0.583203733	0.00311042
0.66562986	0.00311042
0.749611198	0.00311042
0.832037325	0
0.916018663	0
1	0
0	0
0.083180624	-0.01944009
0.166383326	-0.024021372
0.24959486	-0.022659131
0.334294483	-0.019813216
0.417514848	-0.012507451
0.500733005	-0.006687568
0.585437043	-0.000869892
0.667164904	0.001980438
0.750378646	0.004828561
0.833592387	0.007676683
0.916803921	0.009038924
1	0
0	0
0.083870019	-0.012292127
0.166180013	-0.019928292
0.250030742	-0.019798089
0.33387665	-0.016562303
0.416169765	-0.013328929
0.500013261	-0.008540352
0.583863991	-0.008410149
0.666159518	-0.006729566
0.750000603	-0.000388198
0.835401712	0.001297208
0.916144448	0.00297538
1	0
0	0
0.085055494	-0.021431769
0.167613168	-0.028312557
0.247731932	-0.032778
0.335096732	-0.029926715
0.417595494	-0.024671867
0.500117822	-0.024271273
0.585055494	-0.021431769
0.667566039	-0.018604048
0.750017673	-0.003640691
0.834919999	0.006480194
0.915003417	0.009296133
1	0
0	0
0.082120599	-0.016624696
0.164290792	-0.012122748
0.248797368	-0.012321121
0.33096205	-0.010166578
0.413159794	0.006072395
0.500013776	0.005868512
0.582167437	0.003328245
0.666668503	0.000782468
0.746496801	0.007637331
0.828678014	0.016834089
0.915520975	0.011935397
1	0
0	0
0.083372233	-0.01517084
0.166711593	-0.017521252
0.250041091	-0.016025536
0.332068823	-0.006840849
0.415404895	-0.007909218
0.497445776	-0.003852703
0.57947022	0.006614026
0.665360517	0.00939836
0.748690015	0.010894077
0.834593461	0.00855024
0.915362161	0.008757339
1	0
0	0
0.083783784	-0.006756757
0.164864865	-0.001351351
0.251351351	0.001351351
0.333783784	0.002702703
0.416216216	0.009459459
0.5	0.013513514
0.583783784	0.014864865
0.667567568	0.014864865
0.75	0.012162162
0.832432432	0.009459459
0.916216216	0.004054054
1	0
0	0
0.083462614	-0.009619663
0.166911688	-0.0095036
0.250354958	-0.005215084
0.333790491	0.004636704
0.417231827	0.010316039
0.500677032	0.013213737
0.584120303	0.017502254
0.667569376	0.017618316
0.749625698	0.019123262
0.83307864	0.016457689
0.916533517	0.012401298
1	0
0	0
0.086036797	-0.011332383
0.166912474	-0.01240844
0.251619442	-0.005772479
0.336329705	-0.000420206
0.418472592	0.004925475
0.50062207	0.007703779
0.582778139	0.007914706
0.667488403	0.013266979
0.750924865	0.014764891
0.833090822	0.011124752
0.916533876	0.010055286
1	0
0	0
0.081395349	-0.012790698
0.165116279	-0.011627907
0.247674419	-0.005813953
0.331395349	0.002325581
0.41627907	0.013953488
0.498837209	0.01744186
0.58255814	0.018604651
0.66627907	0.022093023
0.75	0.018604651
0.83372093	0.01744186
0.91744186	0.011627907
1	0
0	0
0.084122172	-0.00902276
0.165918973	-0.008834288
0.248854569	-0.002882824
0.332942232	0.003071295
0.418179308	0.010180137
0.501117559	0.014979534
0.584045191	0.024387201
0.668148781	0.023428914
0.7499562	0.019009116
0.835222476	0.013445213
0.918181963	0.009028069
1	0
0	0
0.085645356	0
0.166465621	-0.00482509
0.252110977	0.007237636
0.332931242	0.010856454
0.417370326	0.014475271
0.500603136	0.015681544
0.582629674	0.016887817
0.667068758	0.014475271
0.749095296	0.014475271
0.831121834	0.013268999
0.914354644	0.008443908
1	0
0	0
0.082624544	-0.004860267
0.165249089	-0.001215067
0.2490887	0.008505468
0.332928311	0.017010936
0.415552855	0.024301337
0.499392467	0.034021871
0.582017011	0.037667072
0.665856622	0.040097205
0.7509113	0.035236938
0.831105711	0.031591738
0.916160389	0.021871203
1	0
0	0
0.082993197	-0.00952381
0.16462585	-0.013605442
0.248979592	-0.00952381
0.331972789	0
0.413605442	0.004081633
0.497959184	0.014965986
0.580952381	0.014965986
0.665306122	0.014965986
0.74829932	0.013605442
0.831292517	0.016326531
0.915646259	0.012244898
1	0
0	0
0.083467557	-0.009951845
0.166918551	-0.008392923
0.250363334	-0.002517463
0.335246964	0.003360068
0.417257042	0.006355766
0.500710107	0.006475842
0.584161101	0.008034764
0.667612095	0.009593686
0.751061019	0.012591455
0.834512014	0.014150377
0.917963008	0.015709299
1	0
0	0
0.084201422	-0.012598569
0.16408665	-0.012370651
0.251100416	-0.010695862
0.333822407	-0.004753716
0.41797906	-0.001660545
0.499274529	0.004277531
0.5820128	0.004513589
0.664755141	0.003323125
0.750354595	0.000714278
0.833092866	0.000950336
0.915810787	0.008319004
1	0
0	0
0.0828125	-0.0109375
0.165625	-0.0109375
0.2484375	-0.0078125
0.3328125	-0.0015625
0.415625	0.0015625
0.4984375	0.003125
0.5828125	0.003125
0.665625	0.003125
0.7484375	0.003125
0.83125	0
0.915625	0.0015625
1	0
0	0
0.0828125	-0.0109375
0.165625	-0.0109375
0.2484375	-0.0078125
0.3328125	-0.0015625
0.415625	0.0015625
0.4984375	0.003125
0.5828125	0.003125
0.665625	0.003125
0.7484375	0.003125
0.83125	0
0.915625	0.0015625
1	0
0	0
0.083090379	-0.010204082
0.166180758	-0.008746356
0.249271137	-0.00728863
0.332361516	0
0.416909621	0.002915452
0.501457726	0.002915452
0.583090379	0.002915452
0.664723032	0.002915452
0.749271137	0.002915452
0.833819242	0
0.916909621	0.001457726
1	0
0	0
0.083090379	-0.011661808
0.166180758	-0.010204082
0.249271137	-0.00728863
0.333819242	-0.001457726
0.415451895	0.002915452
0.498542274	0.002915452
0.581632653	0.004373178
0.666180758	0.005830904
0.747813411	0.004373178
0.832361516	0.008746356
0.915451895	0.005830904
1	0
0	0
0.082264762	-0.006502668
0.166661474	-0.002461311
0.248939589	-0.002634894
0.333336301	0.001406464
0.415623317	0.005452271
0.500020029	0.009493629
0.582311496	0.015649132
0.666699306	0.015471099
0.74897297	0.013187821
0.83336078	0.013009787
0.915625542	0.006507119
1	0
0	0
0.083720244	-0.008843467
0.167424848	-0.00722358
0.249630219	-0.002616397
0.331840058	-0.000998744
0.417039427	0.000623377
0.500739562	0.005232795
0.582947167	0.008345213
0.666654005	0.008470335
0.75035861	0.010090222
0.832575152	0.00722358
0.91628199	0.007348703
1	0
0	0
0.082142857	-0.010714286
0.166071429	-0.008928571
0.25	-0.001785714
0.333928571	0.007142857
0.416071429	0.007142857
0.5	0.010714286
0.582142857	0.0125
0.666071429	0.0125
0.748214286	0.016071429
0.832142857	0.019642857
0.914285714	0.014285714
1	0
0	0
0.083333333	-0.011217949
0.166666667	-0.016025641
0.25	-0.012820513
0.331730769	-0.011217949
0.415064103	-0.008012821
0.498397436	0
0.581730769	0.003205128
0.665064103	0.003205128
0.748397436	0.006410256
0.831730769	0.008012821
0.915064103	0.004807692
1	0


'nonhopping terrestrial


0	0
0.082687339	-0.010335917
0.167958656	-0.010335917
0.253229974	-0.005167959
0.333333333	0
0.418604651	0.002583979
0.50129199	0.002583979
0.583979328	0.010335917
0.666666667	0.018087855
0.751937984	0.010335917
0.834625323	0.012919897
0.914728682	0.012919897
1	0
0	0
0.083195439	-0.013696643
0.162403049	-0.013539796
0.247531624	-0.003470234
0.328699819	0.006591485
0.413840157	0.010720476
0.500960686	0.014853387
0.584124756	0.016998267
0.66730451	0.011222385
0.748484468	0.015343534
0.833640492	0.011551763
0.916808482	0.011716452
1	0
0	0
0.08421279	-0.005814321
0.166338496	-0.003423661
0.248438903	0.005127059
0.334629153	0.017801352
0.414693072	0.022236933
0.500908619	0.028751165
0.58305119	0.027035118
0.667247115	0.025327504
0.751459905	0.019513182
0.833619341	0.013690429
0.917815266	0.011982814
1	0
0	0
0.084097644	-0.01058301
0.166383984	-0.008646898
0.250446426	0.000448026
0.332729565	0.00417304
0.416801608	0.007901255
0.499081547	0.013415173
0.58315999	0.013565581
0.667241633	0.011927087
0.749534373	0.010285392
0.833619216	0.006857995
0.915911957	0.0052163
1	0
0	0
0.083511777	-0.00856531
0.167023555	-0.006423983
0.248394004	0
0.334047109	0.002141328
0.417558887	0.004282655
0.501070664	0.006423983
0.584582441	0.00856531
0.668094218	0.004282655
0.751605996	0.004282655
0.835117773	0.004282655
0.91862955	0.002141328
1	0
0	0
0.082242991	-0.011214953
0.164485981	-0.007476636
0.25046729	0.001869159
0.33271028	0.001869159
0.41682243	0.009345794
0.500934579	0.013084112
0.58317757	0.013084112
0.669158879	0.009345794
0.74953271	0.009345794
0.83364486	0.007476636
0.917757009	0.005607477
1	0
0	0
0.084519786	-0.0073346
0.167463747	-0.004705475
0.250366455	-0.007051337
0.333351668	0.000552776
0.416309379	0.004840231
0.49926709	0.009127686
0.583924383	0.018376377
0.666840842	0.017688845
0.749743551	0.015342983
0.832632509	0.011338791
0.915548968	0.010651259
1.000041253	0
0	0
0.080729167	-0.005208333
0.165364583	0
0.248697917	0.0078125
0.33203125	0.015625
0.415364583	0.022135417
0.498697917	0.02734375
0.583333333	0.032552083
0.666666667	0.032552083
0.75	0.029947917
0.833333333	0.024739583
0.916666667	0.016927083
1	0
0	0
0.08428246	-0.006833713
0.167425968	-0.003416856
0.250569476	0.005694761
0.333712984	0.014806378
0.416856492	0.018223235
0.5	0.022779043
0.583143508	0.023917995
0.666287016	0.021640091
0.749430524	0.019362187
0.83143508	0.014806378
0.91571754	0.009111617
1	0
0	0
0.082822065	-0.006148828
0.167159223	-0.006275842
0.250001701	0.001129516
0.332844179	0.008534873
0.417192678	0.015937963
0.500028351	0.018825259
0.582864025	0.021712554
0.667198915	0.02007952
0.750027784	0.018448753
0.832854385	0.015311966
0.917184739	0.01066689
1	0
0	0
0.084019292	-0.007941811
0.16641786	-0.012655222
0.250418883	-0.009288499
0.332804401	-0.005924387
0.416792375	0.005519858
0.497554559	0.013727875
0.583173697	0.015481702
0.66717733	0.01723292
0.749570678	0.015750518
0.83357953	0.014270726
0.915975488	0.01117282
1	0
0	0
0.084427767	-0.011257036
0.166979362	-0.011257036
0.249530957	-0.009380863
0.333958724	0
0.416510319	0.003752345
0.499061914	0.00750469
0.583489681	0.013133208
0.666041276	0.015009381
0.750469043	0.011257036
0.833020638	0.015009381
0.915572233	0.011257036
1	0
0	0
0.083333333	-0.010638298
0.166666667	-0.007092199
0.24822695	0.005319149
0.333333333	0.017730496
0.416666667	0.024822695
0.5	0.026595745
0.583333333	0.024822695
0.666666667	0.023049645
0.75	0.019503546
0.833333333	0.017730496
0.916666667	0.014184397
1	0
0	0
0.085465438	-0.01142817
0.16772589	-0.009947945
0.251612249	-0.000405826
0.333877904	0.004300197
0.417756457	0.009003619
0.501635011	0.01370704
0.583892862	0.013574366
0.667763611	0.013439091
0.751634361	0.013303816
0.833897414	0.01639694
0.916152663	0.014651367
1	0
0	0
0.081300813	-0.016260163
0.166666667	-0.016260163
0.25203252	-0.014227642
0.333333333	-0.008130081
0.422764228	-0.006097561
0.5	-0.004065041
0.589430894	-0.00203252
0.668699187	0
0.754065041	0
0.831300813	0
0.924796748	0
1	0
0	0
0.080208046	-0.012593235
0.166626975	-0.01285996
0.249997619	-0.000771598
0.33334921	0.005143984
0.416700801	0.011059565
0.500061918	0.020061537
0.583403984	0.022890728
0.666736523	0.022633529
0.750069063	0.02237633
0.83338255	0.01594635
0.91671509	0.015689151
1	0
0	0
0.086294416	-0.012690355
0.164974619	-0.015228426
0.248730964	-0.010152284
0.335025381	-0.007614213
0.416243655	0
0.502538071	0.002538071
0.583756345	0.005076142
0.66751269	0.005076142
0.748730964	0.005076142
0.835025381	0.005076142
0.916243655	0.002538071
1	0
0	0
0.082594128	-0.006701292
0.165207159	-0.004706972
0.25000827	0.00380433
0.332635479	0.012320358
0.419601042	0.016479128
0.497875719	0.022830705
0.584836556	0.024815573
0.667444861	0.024635989
0.75004844	0.022282503
0.832656745	0.02210292
0.91742005	0.013223
1	0
0	0
0.084383185	-0.011164006
0.166958448	-0.007645795
0.251378667	0.001373617
0.333957297	0.006726684
0.418370782	0.012076384
0.500949412	0.017429451
0.585356164	0.019109438
0.66792806	0.020792793
0.750499956	0.022476147
0.834896608	0.018651566
0.919286527	0.011157272
1	0
0	0
0.082705246	-0.016085204
0.165423132	-0.023462153
0.249613458	-0.016327451
0.332348195	-0.012093394
0.415085039	-0.006407961
0.499273259	-0.000724635
0.583457266	0.00205594
0.666192003	0.006289997
0.751825279	0.00761709
0.833104427	0.008950502
0.917282115	0.007376949
1	0
0	0
0.083482866	-0.008118256
0.168985416	-0.000335955
0.250511837	0.007454251
0.334034228	0.019216632
0.417544761	0.025014822
0.499063278	0.0288289
0.580581795	0.032642979
0.666068535	0.032473025
0.749571163	0.034295087
0.833050077	0.024188767
0.916532943	0.016070511
1	0
0	0
0.083333333	-0.010683761
0.166666667	-0.002136752
0.25	0
0.333333333	0.008547009
0.414529915	0.014957265
0.495726496	0.019230769
0.581196581	0.021367521
0.664529915	0.019230769
0.745726496	0.017094017
0.831196581	0.012820513
0.914529915	0.008547009
1	0
0	0
0.080049111	-0.01473317
0.16672037	-0.016110932
0.251708314	-0.012494306
0.335029611	-0.008883235
0.415012055	-0.003616626
0.501666648	5.55549E-06
0.5849935	0.001949978
0.664987056	0.00388329
0.751641648	0.007505472
0.834979611	0.006116599
0.914989833	0.003049966
1	0
0	0
0.082273539	-0.009091724
0.166364783	-0.00208652
0.250459226	0.006707586
0.33455367	0.015501693
0.418648114	0.024295799
0.499155151	0.027729597
0.583236794	0.029368092
0.667308837	0.025639877
0.749595177	0.023703765
0.833667219	0.019975551
0.917739262	0.016247336
1	0
0	0
0.082857018	-0.005672021
0.167167053	-0.002464003
0.248492275	0.009610924
0.334281588	0.012823318
0.415633069	0.016022583
0.501426758	0.0177557
0.582786993	0.017996411
0.668585058	0.018250252
0.749954046	0.015532408
0.834281588	0.012823318
0.917129853	0.010109852
1	0
0	0
0.084507042	-0.011267606
0.166197183	-0.016901408
0.250704225	-0.016901408
0.332394366	-0.014084507
0.41971831	-0.008450704
0.498591549	0.002816901
0.583098592	0.008450704
0.661971831	0.011267606
0.749295775	0.014084507
0.830985915	0.014084507
0.915492958	0.014084507
1	0
0	0
0.084656085	-0.013227513
0.166666667	-0.018518519
0.251322751	-0.021164021
0.333333333	-0.018518519
0.417989418	-0.018518519
0.5	-0.013227513
0.582010582	-0.005291005
0.664021164	0.002645503
0.748677249	0.007936508
0.833333333	0.010582011
0.915343915	0.007936508
1	0
0	0
0.081229065	0.002125741
0.164996135	0.004238598
0.248776089	0.008889461
0.332543159	0.011002319
0.416335996	0.018191188
0.500141716	0.027918062
0.581383664	0.032581809
0.665163618	0.037232672
0.748904921	0.034269518
0.832633342	0.028768359
0.916348879	0.020729194
1	0
0	0
0.083497474	-0.00710799
0.16517019	-0.008774646
0.250472658	-0.010434714
0.333956957	-0.0102832
0.415623085	-0.008320103
0.500915672	-0.004535543
0.58439009	0.001060599
0.667864507	0.006656741
0.751348805	0.006808256
0.833018228	0.006956476
0.91832399	0.003481532
1	0
0	0
0.084441612	-0.005920233
0.165051834	-0.007994341
0.249504498	-0.008156439
0.333971898	-0.000641021
0.416523604	0.008797459
0.499071625	0.016316561
0.583535341	0.0219126
0.666075994	0.025592944
0.750524974	0.023511468
0.833047207	0.017594919
0.915565756	0.009758991
1	0
0	0
0.084562427	0.004422404
0.16672112	0.011271879
0.251318553	0.02294049
0.333477246	0.029789965
0.418039673	0.034212369
0.500198366	0.041061844
0.584725788	0.03823804
0.666849475	0.037841307
0.751365228	0.0326021
0.833453909	0.02495916
0.917957993	0.017304551
1	0
0	0
0.082084931	-0.009038372
0.170052115	-0.012228892
0.252180045	-0.006604634
0.331384049	0.001960751
0.416435906	0.004643883
0.498563836	0.010268141
0.583615693	0.012951274
0.665786622	0.033238162
0.750829879	0.032988769
0.83292341	0.026882923
0.917932268	0.014903424
1	0
0	0
0.084843785	0.003456961
0.167882522	0.00691718
0.250931033	0.015792543
0.333976287	0.022862859
0.417024798	0.031738222
0.500066793	0.03700349
0.583102272	0.03865866
0.666137751	0.040313831
0.74915368	0.031138712
0.833968141	0.018350238
0.916987329	0.010980167
1	0
0	0
0.086666667	-0.008888889
0.168888889	-0.013333333
0.253333333	-0.011111111
0.335555556	-0.011111111
0.415555556	-0.008888889
0.502222222	0.004444444
0.584444444	0.006666667
0.668888889	0.013333333
0.751111111	0.017777778
0.833333333	0.015555556
0.917777778	0.013333333
1	0
0	0
0.085561497	-0.008912656
0.167557932	-0.010695187
0.251336898	-0.016042781
0.333333333	-0.012477718
0.417112299	-0.003565062
0.500891266	0.001782531
0.582887701	0.005347594
0.664884135	0.010695187
0.750445633	0.010695187
0.83600713	0.008912656
0.918003565	0.005347594
1	0
0	0
0.083967966	-0.014445314
0.162444848	-0.01977656
0.248210985	-0.019620053
0.332152312	-0.019466875
0.416086978	-0.015664075
0.500004995	-0.002737217
0.58210819	0.004711876
0.666042856	0.008514677
0.749977523	0.012317477
0.832080718	0.019766571
0.916032034	0.014445314
1	0
0	0
0.083932854	-0.016786571
0.167865707	-0.021582734
0.24940048	-0.021582734
0.335731415	-0.021582734
0.417266187	-0.019184652
0.501199041	-0.014388489
0.580335731	-0.009592326
0.666666667	-0.004796163
0.75059952	0
0.829736211	0.009592326
0.916067146	0.009592326
1	0
0	0
0.084906737	-0.008812663
0.168089388	-0.012423032
0.251287057	-0.007367915
0.334478719	-0.005778993
0.417670381	-0.00419007
0.502604151	0.00259514
0.585792809	0.002450966
0.668978464	0.000573694
0.752164119	-0.001303577
0.83535578	0.000285345
0.918541435	-0.001591926
1	0
0	0
0.079442502	-0.012194016
0.165193643	-0.017998771
0.244515212	-0.011145935
0.330205887	-0.007427264
0.415876407	-0.000534118
0.498332141	0.012687823
0.584022816	0.016406494
0.66651886	0.023279485
0.749055216	0.023803525
0.834806357	0.017998771
0.917342712	0.018522811
1	0
0	0
0.082969432	-0.002183406
0.165938865	0
0.251091703	0.006550218
0.334061135	0.010917031
0.414847162	0.019650655
0.5	0.024017467
0.582969432	0.026200873
0.665938865	0.030567686
0.748908297	0.028384279
0.831877729	0.024017467
0.917030568	0.013100437
1	0
0	0
0.081868303	-0.013107475
0.163778408	-0.006818488
0.252154001	-0.000543435
0.334082686	0.014366201
0.415988147	0.018500026
0.500053415	0.024784368
0.584114038	0.028913547
0.668165372	0.028732402
0.750042964	0.019935252
0.83193449	0.017603589
0.918131697	0.013107475
1	0
0	0
0.081151832	-0.010471204
0.164921466	-0.007853403
0.248691099	0
0.332460733	0.005235602
0.416230366	0.013089005
0.497382199	0.018324607
0.581151832	0.020942408
0.664921466	0.020942408
0.746073298	0.018324607
0.829842932	0.010471204
0.913612565	0.007853403
1	0
0	0
0.084745763	-0.005649718
0.166666667	0.002824859
0.251412429	0.011299435
0.333333333	0.025423729
0.418079096	0.031073446
0.5	0.031073446
0.584745763	0.033898305
0.666666667	0.031073446
0.751412429	0.025423729
0.836158192	0.019774011
0.915254237	0.011299435
1	0
0	0
0.085642317	-0.005037783
0.168765743	0.002518892
0.249370277	0.005037783
0.332493703	0.010075567
0.413098237	0.010075567
0.503778338	0.01511335
0.584382872	0.017632242
0.662468514	0.017632242
0.750629723	0.017632242
0.831234257	0.005037783
0.911838791	0.005037783
1	0
0	0
0.076442532	-0.003291873
0.165126718	-0.003563079
0.247694754	-0.00381558
0.336378939	-0.004086786
0.419003086	0.014009165
0.49853175	0.019882166
0.581099785	0.019629664
0.666725895	0.019367811
0.749293931	0.019115309
0.831852614	0.015804732
0.914411297	0.012494155
1	0
0	0
0.081632653	0.002267574
0.16553288	0.006802721
0.249433107	0.011337868
0.335600907	0.01814059
0.414965986	0.027210884
0.498866213	0.034013605
0.58276644	0.036281179
0.666666667	0.034013605
0.750566893	0.027210884
0.832199546	0.022675737
0.916099773	0.011337868
1	0
0	0
0.087145969	0.010893246
0.167755991	0.010893246
0.250544662	0.015250545
0.333333333	0.023965142
0.416122004	0.026143791
0.501089325	0.030501089
0.583877996	0.032679739
0.666666667	0.039215686
0.749455338	0.034858388
0.834422658	0.023965142
0.917211329	0.013071895
1	0
0	0
0.084456348	-0.001757281
0.165055518	0.006074963
0.249508182	0.00623706
0.333953478	0.010237915
0.416472027	0.018073843
0.500906271	0.027832834
0.583439556	0.027991247
0.665969157	0.030069039
0.750440241	0.020634242
0.832988263	0.013115141
0.915536284	0.005596039
1	0
0	0
0.083844581	-0.016359918
0.165644172	-0.026584867
0.251533742	-0.030674847
0.333333333	-0.030674847
0.415132924	-0.026584867
0.498977505	-0.018404908
0.580777096	-0.010224949
0.666666667	-0.00408998
0.748466258	0.00204499
0.830265849	0.008179959
0.916155419	0.006134969
1	0
0	0
0.08398737	-0.009381703
0.164143391	-0.011137131
0.250010015	-0.005248072
0.333964607	0.002545734
0.416014451	0.008427508
0.498064295	0.014309283
0.583938203	0.016381561
0.665988047	0.022263336
0.748056101	0.01860316
0.833940935	0.014950269
0.917910094	0.015110515
1	0
0	0
0.083004332	-0.007703782
0.166019345	-0.009747206
0.249041477	-0.008017059
0.333950395	-0.006290472
0.418866433	-0.000790314
0.50001246	0.00660375
0.583041712	0.012107468
0.666060285	0.01195083
0.750969203	0.013677417
0.833980655	0.009747206
0.916988548	0.00393021
1	0
0	0
0.081253238	-0.014293767
0.166110056	-0.02497092
0.249152051	-0.030236188
0.332197304	-0.037306503
0.417024798	-0.031738222
0.500030953	-0.017147959
0.583040366	-0.004362743
0.66786786	0.001205538
0.749085258	0.006767302
0.833925784	0.00511539
0.916958005	0.005265267
1	0
0	0
0.082677165	0.003937008
0.163385827	0.011811024
0.25	0.023622047
0.332677165	0.033464567
0.415354331	0.041338583
0.498031496	0.047244094
0.582677165	0.047244094
0.665354331	0.039370079
0.75	0.029527559
0.832677165	0.021653543
0.917322835	0.011811024
1	0
0	0
0.081730769	-0.012019231
0.165865385	-0.009615385
0.247596154	-0.009615385
0.331730769	-0.002403846
0.413461538	0.007211538
0.502403846	0.019230769
0.581730769	0.026442308
0.663461538	0.028846154
0.747596154	0.03125
0.831730769	0.028846154
0.915865385	0.019230769
1	0
0	0
0.085962173	0.004719371
0.165147288	0.004898523
0.24884703	0.009612776
0.332546771	0.014327029
0.416241394	0.021303714
0.499941136	0.026017966
0.581383564	0.028464669
0.665098661	0.026391626
0.748813759	0.024318583
0.832533975	0.019983109
0.916254191	0.015647634
1	0
0	0
0.081304561	-0.009651959
0.162590923	-0.011914801
0.24879123	-0.00923943
0.332534564	-0.009033166
0.41379666	-0.001443851
0.497515728	0.008614571
0.581234796	0.018672992
0.667447236	0.016422284
0.746246292	0.024005533
0.829995693	0.021748758
0.91375116	0.017028944
1	0
0	0
0.078612454	-0.008223009
0.165309714	-0.006381673
0.24998679	-0.006552393
0.330627558	-0.008731104
0.417337013	-0.000841405
0.495973855	0.003032311
0.582675181	0.006889768
0.665344265	0.010755354
0.748005219	0.010588699
0.832674165	0.006385738
0.915335119	0.006219082
1	0
0	0
0.081517925	-0.030221217
0.163002677	-0.039675715
0.247687412	-0.052319988
0.332354285	-0.053782182
0.41541351	-0.048857167
0.501670167	-0.045524489
0.581529408	-0.037409697
0.667788617	-0.035674459
0.750824876	-0.016372484
0.832279006	-0.006657701
0.916925464	0.004659625
1	0
0	0
0.082510964	-0.008224128
0.166653139	-0.00836028
0.249182431	-0.005257577
0.333329842	-0.002157492
0.41586699	0.005799568
0.500017019	0.010517772
0.582546311	0.013620475
0.666688486	0.013484323
0.749212542	0.013350789
0.83334948	0.009978399
0.91586568	0.004990509
1	0
0	0
0.084459227	-0.006927056
0.168927736	-0.007042136
0.250675165	-0.004428713
0.335149242	-0.000456607
0.416894815	0.000794421
0.498644101	0.00477024
0.58313117	0.018279113
0.666237283	0.018165889
0.749337828	0.01396548
0.832438372	0.00976507
0.916908736	0.011012386
1	0
0	0
0.084770115	-0.005747126
0.165229885	-0.004310345
0.25	-0.001436782
0.333333333	0.004310345
0.416666667	0.010057471
0.5	0.014367816
0.584770115	0.017241379
0.666666667	0.018678161
0.75	0.015804598
0.833333333	0.00862069
0.915229885	0.005747126
1	0
0	0
0.082746479	-0.008802817
0.167253521	-0.001760563
0.25	0.00528169
0.334507042	0.014084507
0.417253521	0.024647887
0.5	0.029929577
0.584507042	0.029929577
0.667253521	0.022887324
0.75	0.017605634
0.834507042	0.014084507
0.917253521	0.008802817
1	0
0	0
0.083574885	-0.007725798
0.165639255	-0.009370272
0.249232617	-0.004938043
0.332828289	0.001013939
0.416417031	0.002406661
0.501534766	0.009876087
0.583601446	0.009751366
0.667185569	0.008104581
0.749254559	0.009499613
0.832838682	0.007852829
0.916422806	0.006206044
1	0
0	0
0.082191781	-0.009784736
0.166340509	-0.007827789
0.24853229	-0.001956947
0.332681018	0.005870841
0.416829746	0.011741683
0.499021526	0.019569472
0.583170254	0.021526419
0.665362035	0.019569472
0.749510763	0.015655577
0.833659491	0.017612524
0.915851272	0.009784736
1	0
0	0
0.083185841	-0.001769912
0.166371681	-0.001769912
0.249557522	0.003539823
0.332743363	0.014159292
0.417699115	0.019469027
0.500884956	0.017699115
0.584070796	0.012389381
0.667256637	0.008849558
0.750442478	0.007079646
0.833628319	0.003539823
0.916814159	0.003539823
1	0
0	0
0.086444008	0
0.166994106	0.003929273
0.251473477	0.007858546
0.333988212	0.013752456
0.416502947	0.013752456
0.500982318	0.019646365
0.583497053	0.019646365
0.666011788	0.017681729
0.750491159	0.015717092
0.83497053	0.013752456
0.917485265	0.011787819
1	0
0	0
0.083461462	-0.005046582
0.166938996	-0.000273223
0.250421888	0.00777345
0.333902101	0.014183466
0.417382313	0.020593482
0.50085449	0.022093528
0.582679296	0.017049625
0.666151472	0.01854967
0.749615613	0.015139745
0.833077076	0.010093164
0.916543895	0.008319895
1	0
0	0
0.082685678	-0.006252199
0.166919162	-0.001787012
0.249628292	0.007274689
0.333868812	0.016334045
0.416568561	0.019270186
0.5007997	0.022203982
0.583494759	0.022077343
0.666180437	0.015825145
0.750402195	0.012633381
0.834623953	0.009441617
0.915782932	0.006254544
1	0
0	0
0.083202512	-0.007849294
0.167974882	-0.010989011
0.251177394	-0.01255887
0.334379906	-0.007849294
0.417582418	0.003139717
0.500784929	0.009419152
0.583987441	0.01255887
0.668759812	0.017268446
0.750392465	0.015698587
0.833594976	0.01255887
0.916797488	0.01255887
1	0


0	0
0.080995659	0.008888449
0.166754058	0.018748347
0.248699357	0.028593706
0.331597931	0.038442699
0.417352694	0.049255873
0.498373798	0.051471397
0.582265632	0.050838001
0.666168371	0.047344779
0.749128739	0.040988098
0.833053288	0.031775227
0.916035467	0.019698896
1	0
0	0
0.08300902	-0.003937432
0.166027826	-0.000212041
0.249053157	0.008621899
0.333352363	0.014899933
0.416374431	0.021179598
0.499394869	0.026182127
0.582412044	0.028630381
0.666701463	0.027245592
0.749717007	0.028416709
0.832724396	0.02320214
0.917007291	0.016708803
1	0
0	0
0.083906465	-0.005502063
0.166437414	0
0.251719395	0
0.332874828	0.006877579
0.416781293	0.013755158
0.500687758	0.01650619
0.583218707	0.01650619
0.667125172	0.015130674
0.749656121	0.015130674
0.833562586	0.015130674
0.916093535	0.009628611
1	0
0	0
0.083564633	-0.008920183
0.165678044	-0.007574308
0.249259876	-0.004764311
0.334310132	-0.000490191
0.416438592	0.011119592
0.500022575	0.015395861
0.583604407	0.018205859
0.665715668	0.018085461
0.749293201	0.017962913
0.832868584	0.016374093
0.916437517	0.010386455
1	0
0	0
0.084378563	-0.006841505
0.166476625	-0.006841505
0.249714937	-0.001140251
0.33295325	0.006841505
0.416191562	0.01368301
0.499429875	0.014823261
0.583808438	0.018244014
0.66704675	0.017103763
0.750285063	0.012542759
0.833523375	0.011402509
0.916761688	0.009122007
1	0
0	0
0.083518224	-0.009510021
0.167046136	-0.01078476
0.250580968	-0.006177154
0.335293654	-0.000394463
0.417657553	0.008920403
0.500015917	0.013529393
0.583549365	0.01696053
0.66708143	0.019215198
0.750606574	0.015587522
0.834134486	0.014312783
0.917656861	0.008332168
1	0
0	0
0.082474862	-0.010471149
0.165884838	-0.009162376
0.25221957	-0.00293535
0.33560258	0.005242797
0.416026164	0.017334745
0.498416278	0.028453057
0.58181855	0.031724509
0.66720276	0.030096969
0.748669318	0.026491342
0.833068336	0.025841289
0.91652839	0.014392653
1	0
0	0
0.081818182	-0.010227273
0.165909091	-0.009090909
0.248863636	-0.003409091
0.332954545	0.002272727
0.418181818	0.010227273
0.501136364	0.011363636
0.584090909	0.011363636
0.665909091	0.011363636
0.751136364	0.0125
0.832954545	0.013636364
0.915909091	0.010227273
1	0
0	0
0.083741648	-0.010690423
0.165641119	-0.013196612
0.249343026	-0.009328454
0.333034997	-0.001820651
0.416722001	0.007506975
0.500416456	0.014104867
0.582303508	0.016148235
0.66601535	0.016376748
0.74790737	0.016600293
0.832534091	0.015011467
0.914438529	0.010685455
1	0
0	0
0.085338935	-0.000996781
0.162261567	-0.000811871
0.25239372	0.004212485
0.335323044	0.005613757
0.417038895	0.011819805
0.501167245	0.014425883
0.585289818	0.019435793
0.667025893	0.017228428
0.751162912	0.016228757
0.834109571	0.010418533
0.917053341	0.005810224
1	0
0	0
0.083636364	-0.011818182
0.166363636	-0.012727273
0.25	-0.008181818
0.333636364	-0.001818182
0.415454545	0.006363636
0.5	0.015454545
0.583636364	0.018181818
0.666363636	0.018181818
0.75	0.015454545
0.832727273	0.013636364
0.915454545	0.011818182
1	0
0	0
0.081615693	-0.005653315
0.165519665	-0.002108598
0.247122147	0.003732324
0.332174221	0.008427786
0.414927448	0.013120606
0.499978201	0.018965492
0.581584646	0.021358143
0.66549126	0.022604013
0.748251092	0.021549714
0.83216167	0.019347312
0.916073568	0.015995487
1	0
0	0
0.084962233	-0.008101369
0.166849654	-0.01211172
0.250781013	-0.013049354
0.333683593	-0.008870334
0.41658303	-0.001620693
0.501527453	0.007678124
0.583405446	0.012879637
0.666308026	0.017058657
0.750232051	0.023285806
0.832119472	0.019275455
0.917075419	0.017315328
1	0
0	0
0.08563135	-0.010159652
0.165457184	-0.007256894
0.251088534	-0.002902758
0.335268505	0.005805515
0.416545718	0.014513788
0.500725689	0.018867925
0.582002903	0.020319303
0.666182874	0.021770682
0.750362845	0.018867925
0.833091437	0.020319303
0.917271408	0.014513788
1	0
0	0
0.084177497	-0.002150194
0.168351216	-0.000933388
0.250276489	0.003647897
0.334446429	0.008231702
0.417494036	0.012814247
0.500542902	0.016274459
0.583591768	0.019734671
0.670011412	0.019831663
0.75082317	0.016555357
0.835004447	0.011038164
0.918060871	0.007764378
1	0
0	0
0.083164453	-0.004103399
0.167415804	-0.006015047
0.2516492	-0.002456294
0.333712391	-0.004375123
0.419025503	0.003563541
0.501074329	0.006021032
0.583119565	0.009572603
0.666248107	0.016410005
0.749401787	0.015588846
0.832555467	0.014767688
0.916806818	0.01285604
1	0
0	0
0.084946581	-0.007831318
0.167611487	-0.000942682
0.250276392	0.005945953
0.332940015	0.013967089
0.417871205	0.019725788
0.500541241	0.022084418
0.583212559	0.023310546
0.667017661	0.023405456
0.749688979	0.024631584
0.834631713	0.020197771
0.918445793	0.012365171
1	0
0	0
0.085672083	-0.008862629
0.166912851	-0.001477105
0.249630724	0.005908419
0.332348597	0.010339734
0.416543575	0.017725258
0.499261448	0.022156573
0.583456425	0.025110783
0.666174298	0.025110783
0.750369276	0.022156573
0.834564254	0.017725258
0.917282127	0.014771049
1	0

'w1
0	0
0.081972248	-0.002149948
0.166297373	-0.008978226
0.250622498	-0.015806505
0.332572808	-0.008588822
0.416881479	-0.008391378
0.498837273	-0.003515604
0.583124006	0.006049471
0.6650798	0.010925245
0.749388471	0.01112269
0.83134975	0.013656557
0.918000329	0.013859486
1	0
'w2
0	0
0.082551595	-0.005628518
0.165103189	-0.009380863
0.249530957	-0.00750469
0.330206379	-0.001876173
0.414634146	0
0.499061914	0
0.581613508	0.003752345
0.666041276	0.001876173
0.748592871	-0.001876173
0.833020638	0
0.915572233	0
1	0
'w3
0	0
0.083160083	-0.01039501
0.166320166	-0.012474012
0.249480249	-0.012474012
0.332640333	-0.01039501
0.415800416	0
0.498960499	0.008316008
0.584199584	0.012474012
0.667359667	0.018711019
0.750519751	0.020790021
0.833679834	0.018711019
0.916839917	0.014553015
1	0
'w4
0	0
0.084210526	-0.005263158
0.166666667	-0.007017544
0.250877193	-0.005263158
0.333333333	0
0.41754386	0.003508772
0.5	0.012280702
0.584210526	0.015789474
0.666666667	0.021052632
0.750877193	0.019298246
0.833333333	0.021052632
0.91754386	0.012280702
1	0
'w5
0	0
0.083703871	-0.011228789
0.167389634	-0.009691646
0.251073384	-0.006736066
0.331914226	0.0004708
0.417008366	0.00910214
0.500682057	0.019149904
0.584359772	0.026360794
0.665208661	0.027893913
0.75173331	0.028016643
0.834008684	0.023878027
0.917710542	0.014067675
1	0


[wireframe]
1 2
2 3
3 4
4 5
5 6
6 7
7 8
8 9
9 10
10 11
11 12
12 13
