# Supplementary material for: Forelimb bone curvature in terrestrial and arboreal mammals
Source: PeerJ. 2017 Apr 26;5:e3229. doi: 10.7717/peerj.3229 (PMC5408721; doi:10.7717/peerj.3229)
Supplement: Supplemental Information 5 [file peerj-05-3229-s005.txt]

[individuals]
59
[landmarks]
13
[dimensions]
2

[groups]
arboreal 35 semiarboreal 14 terrestrial 10


[labels]
loco locomotion genus species musno length curvature
[labelvalues]

1 Arboreal Atelidae alouatta M2939 157.85 -0.066775003
1 Arboreal Callithrix jacchus M2264 38.89 -0.065632541
1 Arboreal Callithrix jacchus M37527 42.86 -0.031021898
1 Arboreal Callithrix jacchus M37528 41.77 -0.041218638
1 Arboreal Callithrix jacchus M37529 28.13 -0.066157761
1 Arboreal Callithrix jacchus M4963 40.16 -0.036816632
1 Arboreal Callithrix jacchus M8920 44.33 -0.06164931
1 Arboreal Cebus capucinus HM620 50 -0.049566295
1 Arboreal Eulemur mongoz M21457 64.38 -0.072339116
1 Arboreal Eulemur mongoz S999 73.63 -0.062749847
1 Arboreal Eulemur mongoz S999 74.76 -0.052950076
1 Arboreal Galago galagidae M1476 45.74 -0.035051546
1 Arboreal Indri indri M1454 70.5 0.027560593
1 Arboreal Leontopithecus rosaliarosalia M17911 60.15 -0.055629904
1 Arboreal Macaca silenus M52134 140.86 -0.040546788
1 Arboreal Macaca fascularis A5138 104.64 -0.053392043
1 Arboreal Macaca fascularis M32978 95.57 -0.059262781
1 Arboreal Macaca fascularis S1511 131.96 -0.05036855
1 Arboreal Macaca silenus M22376 129.42 -0.064783345
1 Arboreal Nycticebus menagensis S590 49.75 -0.030575269
1 Arboreal Nycticebus coucang M9684 56.33 -0.030799335
1 Arboreal Nycticebus coucang S504 68.16 -0.049887753
1 Arboreal Nycticebus tardigradus HM339 73.5 -0.039893617
1 Arboreal Perodicticus potto M1477 140.48 -0.028802659
1 Arboreal Pongo pygmaeus HM338 130 -0.03318103
1 Arboreal Pongo pygmaeus HM621 130 0.037974684
1 Arboreal Pongo pygmaeus M16406 309.95 0.049641984
1 Arboreal Pongo pygmaeus M16406 298.23 0.055619788
1 Arboreal Pongo pygmaeus M5081 220.72 -0.059470584
1 Arboreal Procolobus verus M302 113.03 -0.04125
1 Arboreal Propithecus diadema B549 103.25 -0.03353923
1 Arboreal Propithecus diadema M2157 112.09 -0.031700054
1 Arboreal Propithecus verreauxi M32923 91.69 -0.035568134
1 Arboreal Propithecus verreauxi M32927 90.97 -0.037070261
1 Arboreal Trachypithecus pileatus S1104 88.78 -0.043478261
2 Semiarboreal Chlorocebus aethiops M23517 115.2 -0.071387629
2 Semiarboreal Lemur catta S1133 76.04 -0.05241486
2 Semiarboreal Lemur catta S1209 86.17 -0.044871795
2 Semiarboreal Macaca fuscatus S828 141.56 -0.048571566
2 Semiarboreal Macaca nemestrina P1400 149.27 -0.039306904
2 Semiarboreal Macaca nemestrina S1518 169.86 -0.051999127
2 Semiarboreal Macaca nemestrina S963 156.57 -0.062753707
2 Semiarboreal Macaca nigra M1455 139.19 -0.06029543
2 Semiarboreal Macaca nigra S1050 120.41 -0.067348825
2 Semiarboreal Pan troglodytes M003 250 0.035043805
2 Semiarboreal Pan troglodytes M32977 281.34 0.021604938
2 Semiarboreal Pan troglodytes P1285 131.73 -0.030052642
2 Semiarboreal Pan troglodytes S1439 159.43 0.019721244
2 Semiarboreal Varecia variegata S524 75.72 -0.063981043
3 Terrestrial Gorilla gorilla S001 420.85 0.022428198
3 Terrestrial Mandrillus leucophaeus M39978 175.35 -0.049596309
3 Terrestrial Mandrillus leucophaeus S1438 155.77 -0.060860441
3 Terrestrial Mandrillus leucophaeus S1438 179.86 -0.058629393
3 Terrestrial Papio porcarius M17386 164.11 -0.055894959
3 Terrestrial Papio hamadryas M21371 205.03 -0.07090826
3 Terrestrial Papio hamadryas M34564 158.65 -0.060638947
3 Terrestrial Papio hamadryas M43490 214.96 -0.060954348
3 Terrestrial Papio porcarius M37283 145.04 -0.059506042
3 Terrestrial Papio ursinus HM8.5.4200 350.77 -0.068996589


[rawpoints]


'arboreal

0	0
0.085076439	-0.035266809
0.168692966	-0.04862181
0.250917136	-0.05650308
0.334516775	-0.065748561
0.418082637	-0.066775003
0.5002674	-0.065067394
0.583782597	-0.053765277
0.667297794	-0.04246316
0.749437521	-0.029796832
0.832963977	-0.021234395
0.916512951	-0.018151317
1	0
0	0
0.083969466	-0.050890585
0.167938931	-0.063613232
0.249363868	-0.066157761
0.330788804	-0.063613232
0.417302799	-0.058524173
0.501272265	-0.043256997
0.582697201	-0.030534351
0.666666667	-0.015267176
0.750636132	-0.007633588
0.834605598	0
0.916030534	0.005089059
1	0
0	0
0.082437276	-0.034050179
0.166666667	-0.041218638
0.249103943	-0.041218638
0.333333333	-0.039426523
0.415770609	-0.034050179
0.5	-0.025089606
0.582437276	-0.016129032
0.666666667	-0.008960573
0.750896057	0
0.831541219	0.008960573
0.915770609	0.008960573
1	0
0	0
0.082116788	-0.02189781
0.164233577	-0.02919708
0.248175182	-0.031021898
0.333941606	-0.031021898
0.416058394	-0.025547445
0.498175182	-0.025547445
0.582116788	-0.02189781
0.666058394	-0.02189781
0.75	-0.005474453
0.830291971	0.003649635
0.914233577	0.009124088
1	0
0	0
0.081448239	-0.047577299
0.164840888	-0.061813163
0.248190136	-0.065632541
0.331495981	-0.059035433
0.416893804	-0.054512942
0.498098991	-0.043757921
0.583470773	-0.032985538
0.668842555	-0.022213156
0.747955765	-0.009383518
0.833353588	-0.004861027
0.914550095	0.007977292
1	0
0	0
0.083577779	-0.04255616
0.167095232	-0.054044475
0.250605144	-0.06164931
0.334099975	-0.061487185
0.415649295	-0.059387089
0.497187304	-0.051461772
0.582612564	-0.045470655
0.668030284	-0.035596058
0.749560752	-0.023787261
0.831094991	-0.013920204
0.916520251	-0.007929087
1	0
0	0
0.081371422	-0.023996986
0.167104615	-0.03259977
0.248432564	-0.036816632
0.334146436	-0.03662825
0.415455064	-0.032053945
0.498961483	-0.02747481
0.578067489	-0.020707544
0.6637717	-0.016123579
0.74728778	-0.015940027
0.832987161	-0.00915827
0.914295789	-0.004583965
1	0
0	0
0.083023544	-0.040892193
0.167286245	-0.049566295
0.249070632	-0.049566295
0.333333333	-0.04708798
0.416356877	-0.038413879
0.500619579	-0.029739777
0.583643123	-0.022304833
0.666666667	-0.014869888
0.750929368	-0.003717472
0.833952912	0.002478315
0.918215613	0
1	0
0	0
0.083783021	-0.041609223
0.167493193	-0.056228089
0.251181511	-0.062749847
0.333491172	-0.058479106
0.415804475	-0.055557883
0.500802244	-0.047231303
0.58310462	-0.040261526
0.668098746	-0.030585428
0.750393837	-0.020916616
0.834020234	-0.004496572
0.913619931	0.003815438
1	0
0	0
0.083207262	-0.028744327
0.166414523	-0.045385779
0.249621785	-0.048411498
0.332829047	-0.052950076
0.416036309	-0.051437216
0.49924357	-0.045385779
0.582450832	-0.042360061
0.667170953	-0.036308623
0.751891074	-0.025718608
0.833585477	-0.018154312
0.916792738	-0.007564297
1	0
0	0
0.083451032	-0.05567426
0.165682831	-0.064534821
0.252175907	-0.071995075
0.333025507	-0.072339116
0.415299557	-0.071270778
0.50044665	-0.061704028
0.582781057	-0.046451551
0.665097358	-0.035454315
0.748850179	-0.020207873
0.832572822	-0.012053501
0.914864979	-0.006729922
1	0
0	0
0.084536082	-0.030927835
0.160824742	-0.030927835
0.249484536	-0.035051546
0.325773196	-0.030927835
0.408247423	-0.028865979
0.496907216	-0.026804124
0.575257732	-0.012371134
0.668041237	-0.002061856
0.750515464	0.012371134
0.835051546	0.020618557
0.892783505	0.016494845
1	0
0	0
0.085773278	-0.024403371
0.168178521	-0.024311605
0.249462739	-0.017539574
0.331854341	-0.00519838
0.416478072	0.002690956
0.498874635	0.010577811
0.582383542	0.019579492
0.665897409	0.024126835
0.749412516	0.027560593
0.831820239	0.02542519
0.915350227	0.015495936
1	0
0	0
0.084537185	-0.050293546
0.167650722	-0.055629904
0.250754979	-0.054154285
0.333849955	-0.045866689
0.416944931	-0.037579094
0.500041763	-0.030653894
0.583133027	-0.019641508
0.66622429	-0.008629122
0.750681662	-0.000339671
0.83241053	0.010670859
0.916888319	0.003973962
1	0
0	0
0.082861232	-0.039199279
0.166851849	-0.049999314
0.250815032	-0.053392043
0.332295396	-0.053090264
0.414992021	-0.047845709
0.497702363	-0.046304806
0.581628967	-0.039821127
0.665555571	-0.033337449
0.748233906	-0.023154689
0.830903097	-0.010502828
0.913581432	-0.000320069
1	0
0	0
0.084316936	-0.034533912
0.168583827	-0.05035138
0.251492383	-0.05815109
0.335719954	-0.059262781
0.417270173	-0.059044732
0.500146557	-0.054812442
0.583012218	-0.046569486
0.665881453	-0.039663419
0.748729241	-0.024736018
0.834250806	-0.009801468
0.914446264	-0.00290255
1	0
0	0
0.082309582	-0.039312039
0.165847666	-0.047911548
0.249385749	-0.05036855
0.332923833	-0.05036855
0.416461916	-0.047911548
0.498771499	-0.045454545
0.582309582	-0.038083538
0.665847666	-0.031941032
0.749385749	-0.017199017
0.832923833	-0.007371007
0.916461916	-0.004914005
1	0
0	0
0.083567195	-0.043032279
0.166036368	-0.05781473
0.249646973	-0.06242898
0.333260132	-0.064783345
0.416886058	-0.055838289
0.501638097	-0.050284337
0.584134081	-0.041338005
0.665501401	-0.031260454
0.750253439	-0.025706501
0.833872982	-0.022411156
0.917504015	-0.008946332
1	0
0	0
0.083267482	-0.031903627
0.166502176	-0.038199101
0.249730311	-0.039372945
0.332958447	-0.040546788
0.416181664	-0.037879409
0.50068037	-0.031369167
0.58389703	-0.023580157
0.667108771	-0.011949925
0.751592722	0.006083986
0.833530613	0.012590948
0.916763667	0.007575882
1	0
0	0
0.084462798	-0.029083664
0.165634051	-0.030575269
0.24842604	-0.030440867
0.332830861	-0.02381034
0.417238317	-0.018803185
0.495154919	-0.015429943
0.581180476	-0.007173408
0.663967195	-0.003792261
0.749995388	0.002840902
0.832784742	0.004598677
0.917205375	0.00148897
1	0
0	0
0.082957356	-0.028307181
0.165844563	-0.030799335
0.250075688	-0.027853055
0.332940742	-0.022193096
0.414450803	-0.017895514
0.498674543	-0.012231863
0.582916744	-0.013361639
0.665778106	-0.006342994
0.744570796	-0.002052797
0.842388776	0.000930404
0.911681743	0.0011187
1	0
0	0
0.081821392	-0.043062848
0.16637599	-0.049887753
0.250943199	-0.047316702
0.332831255	-0.04071521
0.418746149	-0.034119122
0.501976484	-0.027519432
0.587889576	-0.022265624
0.667091271	-0.017002807
0.748979327	-0.010401315
0.834892419	-0.005147507
0.918117349	-0.002574654
1	0
0	0
0.081117021	-0.03856383
0.16356383	-0.039893617
0.25	-0.035904255
0.332446809	-0.031914894
0.416223404	-0.025265957
0.5	-0.022606383
0.583776596	-0.013297872
0.66356383	-0.007978723
0.75	0
0.835106383	0.002659574
0.917553191	0
1	0
0	0
0.081830602	-0.02759653
0.167584172	-0.028802659
0.249371263	-0.023417716
0.333789911	-0.012752256
0.414256002	-0.006049794
0.498683352	-0.001980629
0.583108961	0.003407795
0.664899533	0.006154221
0.749330363	0.007584869
0.832436713	0.012971552
0.915556987	0.007804165
1	0
0	0
0.083370905	-0.035167339
0.168859156	-0.052170022
0.251128585	-0.056355632
0.335533622	-0.059470584
0.419931811	-0.056175287
0.5011283	-0.056088538
0.584448982	-0.044247384
0.667771948	-0.034542979
0.750025397	-0.02377134
0.834413313	-0.01086067
0.91560067	-0.002226922
1	0
0	0
0.079528497	0.018947896
0.166885698	0.028928459
0.249758606	0.034434761
0.334871152	0.039938554
0.416625494	0.046565929
0.501734278	0.048710264
0.583481096	0.048618722
0.669708446	0.049641984
0.752570067	0.04506991
0.837665057	0.034896232
0.920514139	0.019125964
1	0
0	0
0.086198508	0.024732585
0.165696909	0.032660355
0.249674588	0.040593141
0.333653521	0.047406107
0.418754781	0.051980688
0.504979623	0.053197066
0.585607875	0.052167534
0.668470751	0.055619788
0.749104019	0.050110979
0.833096746	0.044605931
0.914862374	0.027900182
1	0
0	0
0.084219949	-0.031521774
0.167480871	-0.03318103
0.250738516	-0.033030338
0.333991248	-0.030164722
0.417229239	-0.019154336
0.501382031	-0.013572159
0.584629849	-0.00799162
0.666964503	0.002112153
0.750210683	0.008597666
0.835278278	0.008751635
0.919458915	-0.001050753
1	0
0	0
0.08306962	-0.007120253
0.165348101	0.003955696
0.25	0.018196203
0.334651899	0.026898734
0.417721519	0.032436709
0.498417722	0.035601266
0.58306962	0.037974684
0.66693038	0.035601266
0.749208861	0.032436709
0.832278481	0.026898734
0.915348101	0.016613924
1	0
0	0
0.08375	-0.02625
0.1675	-0.03625
0.25	-0.04
0.335	-0.04125
0.41875	-0.03875
0.5025	-0.035
0.5825	-0.02875
0.66875	-0.01875
0.75125	-0.0125
0.83375	-0.005
0.9175	-0.00375
1	0
0	0
0.081017605	-0.029348445
0.164456074	-0.031700054
0.247885509	-0.026689711
0.331314944	-0.021679368
0.413517387	-0.016670531
0.499400806	-0.011657177
0.581600238	-0.004194356
0.666256666	0.000817493
0.747232117	0.005824825
0.830658541	0.013289152
0.915327012	0.008485064
1	0
0	0
0.084689477	-0.03353923
0.167192801	-0.028057071
0.251923292	-0.024807049
0.334431588	-0.014865587
0.418049738	-0.009384671
0.501671617	-0.000559277
0.584183642	0.012726663
0.667800549	0.017092753
0.750296417	0.015885957
0.833903382	0.011333441
0.918625172	0.006779682
1	0
0	0
0.082505308	-0.037070261
0.16496745	-0.036974486
0.248585635	-0.032231608
0.332198424	-0.022842975
0.415811213	-0.013454342
0.499428049	-0.007550025
0.58071931	0.000674471
0.665492188	0.011225891
0.749107675	0.018291647
0.832729907	0.019550209
0.91636293	0.011517262
1	0
0	0
0.082715168	-0.030075179
0.166520188	-0.035568134
0.249194158	-0.02877185
0.334100266	-0.019738435
0.416772989	-0.011824835
0.499443214	-0.0016766
0.582115936	0.006237001
0.665905976	0.01415185
0.747466374	0.017594934
0.832384966	0.015455179
0.915071421	0.011078292
1	0
0	0
0.082748948	-0.039270687
0.164095372	-0.043478261
0.249649369	-0.043478261
0.332398317	-0.042075736
0.415147265	-0.037868163
0.499298738	-0.03085554
0.582047686	-0.023842917
0.666199158	-0.012622721
0.750350631	0
0.831697055	0.007012623
0.914446003	0.004207574
1	0


'semiarboreal

0	0
0.081951395	-0.045246844
0.165130048	-0.062338619
0.248276358	-0.071387629
0.334065855	-0.071042631
0.415812407	-0.065351961
0.498904811	-0.060996361
0.582002605	-0.057981223
0.665073447	-0.04826378
0.750792866	-0.03049279
0.832517856	-0.019440277
0.914248237	-0.009728224
1	0
0	0
0.079989535	-0.033061856
0.165982665	-0.046506813
0.248947835	-0.05241486
0.331903906	-0.052289738
0.416361444	-0.047637464
0.49931069	-0.042987465
0.583756853	-0.03079373
0.666706099	-0.026143731
0.74964397	-0.013952272
0.834092408	-0.003266829
0.91401597	0.007411789
1	0
0	0
0.082051282	-0.032051282
0.165384615	-0.03974359
0.248717949	-0.042307692
0.332051282	-0.044871795
0.415384615	-0.042307692
0.5	-0.037179487
0.583333333	-0.033333333
0.666666667	-0.025641026
0.75	-0.014102564
0.833333333	-0.002564103
0.916666667	0.007692308
1	0
0	0
0.083539576	-0.034851132
0.167003241	-0.046650922
0.250434374	-0.048571566
0.333851048	-0.046101478
0.416162809	-0.041439639
0.499557794	-0.032383454
0.582956394	-0.024424952
0.667456291	-0.017560517
0.749739135	-0.004117215
0.834224573	0.007137951
0.916561638	0.00411601
1	0
0	0
0.08280424	-0.032210458
0.166685865	-0.045789589
0.250524125	-0.050055767
0.333187423	-0.051999127
0.416998578	-0.05044471
0.498465233	-0.045408777
0.583413403	-0.038028343
0.667181192	-0.027160972
0.749790282	-0.017463142
0.832399373	-0.007765311
0.917374647	-0.006205473
1	0
0	0
0.081729684	-0.032830396
0.166059693	-0.039306904
0.247744245	-0.03788176
0.332060366	-0.033818102
0.416374752	-0.028436924
0.499364674	-0.017787398
0.582361539	-0.012407956
0.665358404	-0.007028513
0.748355269	-0.001649071
0.832666183	0.006367149
0.914350735	0.007792293
1	0
0	0
0.084206718	-0.038666438
0.167279038	-0.052970898
0.250345225	-0.061738267
0.333402828	-0.062753707
0.417562944	-0.059338247
0.500610736	-0.05149434
0.583657301	-0.042543015
0.666705093	-0.034699108
0.750859077	-0.025746557
0.832795771	-0.014581622
0.91584479	-0.007845133
1	0
0	0
0.081791665	-0.048667654
0.164739871	-0.06069987
0.249854852	-0.067348825
0.331753345	-0.066447744
0.414734065	-0.063393823
0.4988063	-0.053876738
0.581798632	-0.045434911
0.665870867	-0.035917825
0.748872488	-0.023165673
0.835099885	-0.013653233
0.91593241	-0.007361923
1	0
0	0
0.085902156	-0.036559265
0.166540208	-0.045898911
0.249264824	-0.047906529
0.331991632	-0.052008386
0.417864184	-0.06029543
0.501628243	-0.054972117
0.585391206	-0.048601685
0.667056641	-0.039092087
0.750814122	-0.027486059
0.835617625	-0.014831814
0.915188821	-0.00532441
1	0
0	0
0.085106383	-0.008760951
0.167709637	0
0.250312891	0.006257822
0.331664581	0.008760951
0.419274093	0.018773467
0.500625782	0.025031289
0.584480601	0.030037547
0.667083855	0.035043805
0.752190238	0.030037547
0.833541927	0.02252816
0.916145181	0.008760951
1	0
0	0
0.083333333	0.004115226
0.166666667	0.008230453
0.248971193	0.015432099
0.333333333	0.019547325
0.416666667	0.021604938
0.5	0.020576132
0.583333333	0.018518519
0.666666667	0.018518519
0.751028807	0.018518519
0.833333333	0.015432099
0.91563786	0.008230453
1	0
0	0
0.084152181	-0.02985564
0.167188487	-0.030052642
0.249055446	-0.023129432
0.332097381	-0.020953968
0.417520224	-0.015225434
0.501759649	-0.008307852
0.584810027	-0.002573689
0.667860404	0.003160474
0.749727363	0.010083684
0.833949902	0.009883867
0.91698058	0.0073144
1	0
0	0
0.082027992	-0.017332114
0.166008078	-0.011767191
0.247129221	-0.004288415
0.332070785	0.005091468
0.41604905	0.009702196
0.500021852	0.01145034
0.583045922	0.016062889
0.66606817	0.019721244
0.750030046	0.015744217
0.833039548	0.012723207
0.916038124	0.003977026
1	0
0	0
0.085308057	-0.033175355
0.168246445	-0.042654028
0.251184834	-0.059241706
0.332938389	-0.063981043
0.41943128	-0.063981043
0.501184834	-0.059241706
0.582938389	-0.049763033
0.667061611	-0.031990521
0.751184834	-0.015402844
0.835308057	0
0.915876777	0.013033175
1	0


'terrestrial
0	0
0.083754831	-0.019038571
0.166286305	-0.015351332
0.251201536	-0.004484209
0.333727287	0.003987712
0.417453502	0.008872552
0.497588343	0.016145441
0.583712621	0.01624846
0.666242665	0.021131869
0.749973172	0.022428198
0.832513232	0.018938413
0.917449925	0.011862978
1	0
0	0
0.084994753	-0.039874082
0.165792235	-0.054564533
0.249737671	-0.060860441
0.333683106	-0.058761805
0.417628541	-0.052465897
0.500524659	-0.045120672
0.583420776	-0.03043022
0.667366212	-0.017838405
0.750262329	-0.008394544
0.833158447	-0.008394544
0.916054565	-0.00524659
1	0
0	0
0.083960767	-0.031703519
0.166950969	-0.045619517
0.2499441	-0.056571091
0.332946018	-0.058629393
0.415952819	-0.055746989
0.500941761	-0.046937689
0.583956373	-0.036150155
0.666973915	-0.022398196
0.749988527	-0.011610661
0.833988351	-0.003788526
0.916005058	-0.002881428
1	0
0	0
0.085351788	-0.032295271
0.16839677	-0.042675894
0.251441753	-0.049596309
0.334486736	-0.046136101
0.417531719	-0.043829296
0.500576701	-0.039215686
0.584775087	-0.031141869
0.667820069	-0.021914648
0.750865052	-0.011534025
0.835063437	-0.00461361
0.919261822	0.002306805
1	0
0	0
0.081598971	-0.038141688
0.166079402	-0.059194833
0.24963001	-0.069799867
0.333198655	-0.07090826
0.415830262	-0.065367199
0.49941514	-0.057928614
0.583001823	-0.049540364
0.666588505	-0.041152115
0.749227327	-0.031812398
0.833770888	-0.019627295
0.915456439	-0.012185102
1	0
0	0
0.083662953	-0.041713375
0.167291433	-0.052918315
0.250914806	-0.059603486
0.334531795	-0.060638947
0.417013735	-0.057155917
0.500620511	-0.049151841
0.584227286	-0.041147766
0.667831507	-0.030883806
0.751438282	-0.022879731
0.833912562	-0.012617048
0.917519337	-0.004612973
1	0
0	0
0.083099251	-0.041666404
0.166232589	-0.052995767
0.249369714	-0.060954348
0.332516939	-0.059924176
0.415667951	-0.055523222
0.499941295	-0.052247125
0.583099882	-0.041104607
0.666255945	-0.032209276
0.749418319	-0.017695976
0.832576906	-0.006553457
0.916854038	9.34224E-05
1	0
0	0
0.083762779	-0.039875907
0.166744216	-0.052345564
0.249714678	-0.05740783
0.33342149	-0.059506042
0.416374395	-0.052716482
0.499326202	-0.045186183
0.582281301	-0.039878102
0.666710197	-0.029382652
0.74891907	-0.020371972
0.833362231	-0.01950613
0.916312941	-0.011235092
1	0
0	0
0.08363115	-0.037878056
0.167195895	-0.048729248
0.250751585	-0.055894959
0.334289164	-0.055689707
0.417817688	-0.051798974
0.500096589	-0.039311802
0.58484757	-0.032961062
0.668364021	-0.024156354
0.75064594	-0.012897676
0.834168427	-0.006549955
0.917702988	-0.005116209
1	0
0	0
0.083125185	-0.037064394
0.166225526	-0.048713367
0.249324912	-0.059384824
0.334375508	-0.066144305
0.416489733	-0.068996589
0.499570963	-0.061095239
0.582656971	-0.058081469
0.665738201	-0.050180119
0.749796948	-0.042277813
0.831895884	-0.029489838
0.913996732	-0.018656895
1	0


[wireframe]
1 2
2 3
3 4
4 5
5 6
6 7
7 8
8 9
9 10
10 11
11 12
12 13
