# Supplementary material for: Forelimb bone curvature in terrestrial and arboreal mammals
Source: PeerJ. 2017 Apr 26;5:e3229. doi: 10.7717/peerj.3229 (PMC5408721; doi:10.7717/peerj.3229)
Supplement: Supplemental Information 6 [file peerj-05-3229-s006.xlsx]

## Sheet: individual data
Loco	Locomotion	genus	species	museum	musno	chord	curvature	number	mean		Key to museums
1	Arboreal	Ateles	sp	WAM	M2939	157.85	-0.066775	1	-0.066775		WAM		Western Australian Museum
1	Arboreal	Callithrix	jacchus	AM	M2264	38.89	-0.0656325				MV		Museum Victoria
1	Arboreal	Callithrix	jacchus	AM	M37527	42.86	-0.0310219				AM		Australian Museum
1	Arboreal	Callithrix	jacchus	AM	M37528	41.77	-0.0412186				SAM		South Australian Museum
1	Arboreal	Callithrix	jacchus	AM	M37529	28.13	-0.0661578				US		University of Sydney
1	Arboreal	Callithrix	jacchus	AM	M4963	40.16	-0.0368166
1	Arboreal	Callithrix	jacchus	AM	M8920	44.33	-0.0616493	6	-0.0504161		Chord is the length in mm of the measured curve
1	Arboreal	Cebus	capucinus	SAM	HM620	50	-0.0495663	1	-0.0495663		Curvature is the largest deviation from the chord (subtense) divided by the chord
1	Arboreal	Eulemur	mongoz	US	M21457	64.38	-0.0723391				Caudal curves are negative here, but have been reversed to postive in the manuscript and means
1	Arboreal	Eulemur	mongoz	US	S999	73.63	-0.0627498
1	Arboreal	Eulemur	mongoz	US	S999	74.76	-0.0529501	3	-0.0626797		These species names are those used as labels in the morphologika files
1	Arboreal	Galago	sp	SAM	M1476	45.74	-0.0350515	1	-0.0350515		Updated species names as show in table 1 are shown in the species means sheet
1	Arboreal	Indri	indri	SAM	M1454	70.5	0.0275606	1	0.0275606
1	Arboreal	Leontopithecus	rosaliarosalia	SAM	M17911	60.15	-0.0556299	1	-0.0556299
1	Arboreal	Macaca	silenus	WAM	M52134	140.86	-0.0405468	2	-0.0526651
1	Arboreal	Macaca	fascicularis	AM	A5138	104.64	-0.053392
1	Arboreal	Macaca	fascicularis	AM	M32978	95.57	-0.0592628
1	Arboreal	Macaca	fascicularis	AM	S1511	131.96	-0.0503685	3	-0.0543411
1	Arboreal	Macaca	silenus	AM	M22376	129.42	-0.0647833
1	Arboreal	Nycticebus	menagensis(coucang)	AM	S590	49.75	-0.0305753
1	Arboreal	Nycticebus	coucang	AM	M9684	56.33	-0.0307993
1	Arboreal	Nycticebus	coucang	AM	S504	68.16	-0.0498878	3	-0.0370875
1	Arboreal	Nycticebus	tardigradus	SAM	HM339	73.5	-0.0398936	1	-0.0398936
1	Arboreal	Perodicticus	potto	SAM	M1477	140.48	-0.0288027	1	-0.0288027
1	Arboreal	Pongo	pygmaeus	SAM	HM338	130	-0.033181
1	Arboreal	Pongo	pygmaeus	SAM	HM621	130	0.0379747
1	Arboreal	Pongo	pygmaeus	AM	M16406	309.95	0.049642
1	Arboreal	Pongo	pygmaeus	AM	M16406	298.23	0.0556198
1	Arboreal	Pongo	pygmaeus	AM	M5081	220.72	-0.0594706	5	0.010117
1	Arboreal	Procolobus	verus	AM	M302	113.03	-0.04125	1	-0.04125
1	Arboreal	Propithecus	diadema	AM	B549	103.25	-0.0335392
1	Arboreal	Propithecus	diadema	AM	M2157	112.09	-0.0317001	2	-0.0326196
1	Arboreal	Propithecus	verreauxi	AM	M32923	91.69	-0.0355681
1	Arboreal	Propithecus	verreauxi	AM	M32927	90.97	-0.0370703	2	-0.0363192
1	Arboreal	Trachypithecus	pileatus	AM	S1104	88.78	-0.0434783	1	-0.0434783
2	Semiarboreal	Chlorocebus	aethiops	AM	M23517	115.2	-0.0713876	1	-0.0713876
2	Semiarboreal	Lemur	catta	AM	S1133	76.04	-0.0524149
2	Semiarboreal	Lemur	catta	AM	S1209	86.17	-0.0448718	2	-0.0486433
2	Semiarboreal	Macaca	fuscatus	AM	S828	141.56	-0.0485716	1	-0.0485716
2	Semiarboreal	Macaca	nemestrina	AM	P1400	149.27	-0.0393069
2	Semiarboreal	Macaca	nemestrina	AM	S1518	169.86	-0.0519991
2	Semiarboreal	Macaca	nemestrina	AM	S963	156.57	-0.0627537	3	-0.0513532
2	Semiarboreal	Macaca	nigra	SAM	M1455	139.19	-0.0602954
2	Semiarboreal	Macaca	nigra	AM	S1050	120.41	-0.0673488	2	-0.0638221
2	Semiarboreal	Pan	troglodytes	SAM	M003	250	0.0350438
2	Semiarboreal	Pan	troglodytes	AM	M32977	281.34	0.0216049
2	Semiarboreal	Pan	troglodytes	AM	P1285	131.73	-0.0300526
2	Semiarboreal	Pan	troglodytes	AM	S1439	159.43	0.0197212	4	0.0115793
2	Semiarboreal	Varecia	variegata	AM	S524	75.72	-0.063981	1	-0.063981
3	Terrestrial	Gorilla	gorilla	US	S001	420.85	0.0224282	1	0.0224282
3	Terrestrial	Mandrillus	leucophaeus	AM	M39978	175.35	-0.0495963
3	Terrestrial	Mandrillus	leucophaeus	AM	S1438	155.77	-0.0608604
3	Terrestrial	Mandrillus	leucophaeus	AM	S1438	179.86	-0.0586294	3	-0.056362
3	Terrestrial	Papio	ursinus	WAM	M17386	164.11	-0.055895	3	-0.0614659
3	Terrestrial	Papio	hamadryas	SAM	M21371	205.03	-0.0709083
3	Terrestrial	Papio	hamadryas	AM	M34564	158.65	-0.0606389
3	Terrestrial	Papio	hamadryas	AM	M43490	214.96	-0.0609543	3	-0.0641672
3	Terrestrial	Papio	ursinus	AM	M37283	145.04	-0.059506
3	Terrestrial	Papio	ursinus	SAM	HM8.5.4200	350.77	-0.0689966	2
								61

## Sheet: Species means
Humeral data for 28 primate species means						body mass
Locomotion	genus	species		curvature	Loco	min	max	mean	curvature	Abs curve	orig curve											Loco	Locomotion	genus	species		curvature	Loco
Arboreal	Ateles	sp	1	-0.066775	1	5	8	6.5	0.066775	0.066775	-0.066775											1	Arboreal	alouatta	sp	1	-0.066775	1
Arboreal	Callithrix	jacchus	6	-0.0504161	1	0.23	0.45	0.34	0.0504161	0.0504161	-0.0504161											1	Arboreal	Callithrix	jacchus	6	-0.0504161	1
Arboreal	Cebus	capucinus	1	-0.0495663	1	1.1	3.3	2.2	0.0495663	0.0495663	-0.0495663											1	Arboreal	Cebus	capucinus	1	-0.0495663	1
Arboreal	Eulemur	mongoz	3	-0.0626797	1	0.2	3	1.6	0.0626797	0.0626797	-0.0626797											1	Arboreal	Eulemur	mongoz	3	-0.0626797	1
Arboreal	Galago	sp	1	-0.0350515	1	0.125	0.3	0.2125	0.0350515	0.0350515	-0.0350515											1	Arboreal	Galago	sp	1	-0.0350515	1
Arboreal	Indri	indri	1	0.0275606	1	7	10	8.5	-0.0275606	0.0275606	0.0275606											1	Arboreal	Indri	indri	1	0.0275606	1
Arboreal	Leontopithecus	rosalia	1	-0.0556299	1	0.6	0.8	0.7	0.0556299	0.0556299	-0.0556299											1	Arboreal	Leontopithecus	rosaliarosalia	1	-0.0556299	1
Arboreal	Macaca	silenus	2	-0.0526651	1	2.5	15	8.75	0.0526651	0.0526651	-0.0526651											1	Arboreal	Macaca	silenus	2	-0.0526651	1
Arboreal	Macaca	fascicularis	3	-0.0543411	1	2.5	15	8.75	0.0543411	0.0543411	-0.0543411											1	Arboreal	Macaca	fascicularis	3	-0.0543411	1
Arboreal	Nycticebus	coucang	3	-0.0370875	1	0.375	2	1.1875	0.0370875	0.0370875	-0.0370875											1	Arboreal	Nycticebus	coucang	3	-0.0370875	1
Arboreal	Nycticebus	tardigradus	1	-0.0398936	1	0.375	2	1.1875	0.0398936	0.0398936	-0.0398936											1	Arboreal	Nycticebus	tardigradus	1	-0.0398936	1
Arboreal	Perodicticus	potto	1	-0.0288027	1	0.85	1.6	1.225	0.0288027	0.0288027	-0.0288027											1	Arboreal	Perodicticus	potto	1	-0.0288027	1
Arboreal	Pongo	pygmaeus	5	0.010117	1	30	90	60	-0.010117	0.010117	0.010117											1	Arboreal	Procolobus	verus	1	-0.04125	1
Arboreal	Procolobus	verus	1	-0.04125	1	2.9	4.4	3.65	0.04125	0.04125	-0.04125											1	Arboreal	Propithecus	diadema	2	-0.0326196	1
Arboreal	Propithecus	diadema	2	-0.0326196	1	4	6	5	0.0326196	0.0326196	-0.0326196											1	Arboreal	Propithecus	verreauxi	2	-0.0363192	1
Arboreal	Propithecus	verreauxi	2	-0.0363192	1	4	6	5	0.0363192	0.0363192	-0.0363192											1	Arboreal	Trachypithecus	pileatus	1	-0.0434783	1
Arboreal	Trachypithecus	pileatus	1	-0.0434783	1	4.2	14	9.1	0.0434783	0.0434783	-0.0434783											2	Semiarboreal	Chlorocebus	aethiops	1	-0.0713876	2			ttests	1vv2	1v3	2v3	1v23
Semiarboreal	Chlorocebus	aethiops	1	-0.0713876	2	5	9	7	0.0713876	0.0713876	-0.0713876											2	Semiarboreal	Lemur	catta	2	-0.0486433	2				0.0814773	0.0997275	0.68658	7.6456e-11
Semiarboreal	Lemur	catta	2	-0.0486433	2	2.3	3.5	2.9	0.0486433	0.0486433	-0.0486433											2	Semiarboreal	Macaca	fuscatus	1	-0.0485716	2
Semiarboreal	Macaca	fuscatus	1	-0.0485716	2	2.5	15	8.75	0.0485716	0.0485716	-0.0485716											2	Semiarboreal	Macaca	nemestrina	3	-0.0513532	2
Semiarboreal	Macaca	nemestrina	3	-0.0513532	2	2.5	15	8.75	0.0513532	0.0513532	-0.0513532											2	Semiarboreal	Macaca	nigra	2	-0.0638221	2
Semiarboreal	Macaca	nigra	2	-0.0638221	2	2.5	15	8.75	0.0638221	0.0638221	-0.0638221											2	Semiarboreal	Varecia	variegata	1	-0.063981	2
Semiarboreal	Pan	troglodytes	4	0.0115793	2	26	80	53	-0.0115793	0.0115793	0.0115793											3	Terrestrial	Mandrillus	leucophaeus	3	-0.056362	3
Semiarboreal	Varecia	variegata	1	-0.063981	2	3.2	4.5	3.85	0.063981	0.063981	-0.063981											3	Terrestrial	Papio	ursinus	1	-0.055895	3
Terrestrial	Gorilla	gorilla	1	0.0224282	3	70	275	172.5	-0.0224282	0.0224282	0.0224282											3	Terrestrial	Papio	hamadryas	3	-0.0641672	3
Terrestrial	Mandrillus	leucophaeus	3	-0.056362	3	11	25	18	0.056362	0.056362	-0.056362											3	Terrestrial	Papio	ursinus	2	-0.0642513	3
Terrestrial	Papio	hamadryas	3	-0.0641672	3	10	18	14	0.0641672	0.0641672	-0.0641672
Terrestrial	Papio	ursinus	3	-0.0642513	3	14	41	27.5	0.0614659	0.0614659	-0.0614659
			59
