# Supplementary material for: Forelimb bone curvature in terrestrial and arboreal mammals
Source: PeerJ. 2017 Apr 26;5:e3229. doi: 10.7717/peerj.3229 (PMC5408721; doi:10.7717/peerj.3229)
Supplement: Supplemental Information 7 [file peerj-05-3229-s007.txt]

[individuals]
61
[landmarks]
13
[dimensions]
2

[groups]
arboreal 34 semiarboreal 17 terrestrial 10


[labels]
loco locomotion genus species musno length curvature
[labelvalues]

1 Arboreal alouatta sp M2939 193.94 0.003215434
1 Arboreal Callithrix jacchus M37528 42.66 -0.036607026
1 Arboreal Callithrix jacchus M37527 34.52 -0.018484288
1 Arboreal Cebus capucinus HM620 55 -0.028208849
1 Arboreal Eulemur mongoz M21457 71.02 -0.017185822
1 Arboreal Eulemur mongoz S999 88.46 -0.029388165
1 Arboreal Galago galagidae M1476 36.02 0.020094052
1 Arboreal Indri indri M1454 78.3 -0.011470771
1 Arboreal Leontropithecus rosaliarosalia M17911 60.02 -0.020861463
1 Arboreal Macaca fascularis M32978 101.68 -0.011665607
1 Arboreal Macaca fascularis A5138 117.66 -0.014421104
1 Arboreal Macaca fascularis M32978 100.93 -0.018756296
1 Arboreal Macaca fascularis S1511 123.67 -0.016047688
1 Arboreal Callithrix jacchus M2264 36.88 -0.028472099
1 Arboreal Macaca silenus M22376 126.89 0.008600395
1 Arboreal Macaca silenus M52134 129.08 -0.010848626
1 Arboreal Nycticebus menagensis S590 52 -0.011823661
1 Arboreal Nycticebus coucang M9684 55.75 -0.034669954
1 Arboreal Nycticebus coucang S504 60.63 -0.041013269
1 Arboreal Nycticebus tardigradus HM339 71.05 -0.032682746
1 Arboreal Perodicticus potto M1477 156.78 -0.048442907
1 Arboreal Pongo pygmaeus M5081 235.74 -0.014351364
1 Arboreal Pongo pygmaeus M16406 241.89 -0.120734908
1 Arboreal Pongo pygmaeus HM338 138.05 -0.056744425
1 Arboreal Callithrix jacchus M8290 39.7 -0.036082435
1 Arboreal Pongo pygmaeus HM621 135 -0.050040867
1 Arboreal Procolobus verus M302 108.61 -0.018044891
1 Arboreal Propithecus diadema B549 91.52 -0.054585153
1 Arboreal Propithecus diadema M2157 136.56 -0.05374145
1 Arboreal Propithecus verreauxi M32927 98.86 -0.048176798
1 Arboreal Propithecus verreauxi M32923 98.33 -0.049890895
1 Arboreal Trachypithecus pileatus S1104 92.69 -0.017991004
1 Arboreal Callithrix jacchus M4963 36.44 -0.04195947
1 Arboreal Callithrix jacchus M37529 25.58 -0.034782609


2 Semiarboreal Chlorocebus aethiops M23517 96.37 -0.010515774
2 Semiarboreal Macaca nemestrina S1518 123.83 -0.018326239
2 Semiarboreal Macaca nemestrina P1400 119.19 -0.008136421
2 Semiarboreal Macaca nemestrina S963 208.62 -0.021867544
2 Semiarboreal Macaca nigra S1050 142.53 0.00998676
2 Semiarboreal Macaca nigra M1455 142.7 0.017272727
2 Semiarboreal Macaca nigra M1455A 137.76 -0.005774783
2 Semiarboreal Pan troglodytes M003 250 -0.040019183
2 Semiarboreal Pan troglodytes M0001 350 -0.059898364
2 Semiarboreal Pan troglodytes M32977 225.99 -0.05893166
2 Semiarboreal Pan troglodytes P1385 167.11 -0.035166202
2 Semiarboreal Pan troglodytes S1439 159.71 -0.038424592
2 Semiarboreal Pan troglodytes S1439A 143.57 -0.031185031
2 Semiarboreal Varecia variegata S524 96.12 -0.034536027
2 Semiarboreal Lemur catta S1133 81.51 -0.017857143
2 Semiarboreal Lemur catta S1209 89.88 -0.010351235
2 Semiarboreal Macaca fuscatus S828 127.04 -0.00861341


3 Terrestrial Gorilla gorilla S001 297.94 -0.031078088
3 Terrestrial Papio hamadryas M34564 151.16 -0.004299429
3 Terrestrial Papio hamadryas M43490 230.37 0.014320106
3 Terrestrial Papio porcarius M37283 149.69 0.040321235
3 Terrestrial Papio porcarius M17386 161.19 -0.020650861
3 Terrestrial Papio ursinus HM8.5.4200 355.2 -0.008519615
3 Terrestrial Mandrillus leucophaeus S1438 214.47 0.053063532
3 Terrestrial Mandrillus leucophaeus S1438A 180.1 0.025693304
3 Terrestrial Mandrillus leucophaeus M39978 160.37 0.010040161
3 Terrestrial Papio hamadryas M21371 219.48 0.021804884


[rawpoints]
'arboreal

0	0
0.084673098	0
0.168274384	0
0.250803859	0
0.335476956	0.002143623
0.415862808	0.003215434
0.501607717	0.002143623
0.58306538	0.001071811
0.665594855	0
0.750267953	0.001071811
0.832797428	0
0.916398714	0
1	0
0	0
0.083367694	-0.016492984
0.166713686	-0.022569346
0.250050998	-0.02447906
0.33339265	-0.028472099
0.418800266	-0.024127499
0.500045573	-0.021874905
0.583374204	-0.01961797
0.666702835	-0.017361036
0.750018446	-0.008854128
0.837492025	0.003828108
0.916645327	0.010243011
1	0
0	0
0.083524994	-0.015371796
0.167042447	-0.026860112
0.248599308	-0.028643496
0.33210545	-0.034306591
0.417545791	-0.036082435
0.502971051	-0.030091318
0.582574861	-0.026053253
0.668003891	-0.022003876
0.749549441	-0.01796204
0.83302919	-0.010032953
0.916497628	0.003721355
1	0
0	0
0.089197256	-0.020799078
0.166968634	-0.034707022
0.251631146	-0.037189087
0.336288422	-0.04195947
0.416384772	-0.039854427
0.501057758	-0.037759858
0.581148872	-0.037943132
0.670419438	-0.026705765
0.750526261	-0.020024088
0.832937111	-0.006482694
0.915332251	0.000193748
1	0
0	0
0.084057971	-0.017391304
0.168115942	-0.023188406
0.249275362	-0.026086957
0.330434783	-0.028985507
0.417391304	-0.028985507
0.501449275	-0.034782609
0.579710145	-0.031884058
0.663768116	-0.028985507
0.753623188	-0.026086957
0.831884058	-0.020289855
0.915942029	-0.011594203
1	0
0	0
0.085688502	-0.014438729
0.167815154	-0.023513956
0.248159285	-0.030800284
0.333873298	-0.030953345
0.417792035	-0.036460343
0.49993463	-0.036607026
0.583869312	-0.033185481
0.666018284	-0.029760747
0.748167257	-0.026336013
0.835682922	-0.01756372
0.917838272	-0.010567568
1	0
0	0
0.083179298	-0.007393715
0.168207024	-0.01663586
0.249537893	-0.014787431
0.33271719	-0.01663586
0.415896488	-0.018484288
0.499075786	-0.014787431
0.582255083	-0.011090573
0.669131238	-0.009242144
0.750462107	-0.007393715
0.835489834	0
0.916820702	0.005545287
1	0
0	0
0.083229655	-0.010081276
0.167572881	-0.016834154
0.249696355	-0.023584569
0.332934632	-0.025896709
0.416172909	-0.028208849
0.499414882	-0.027191359
0.582659318	-0.023954117
0.665909914	-0.015167492
0.748048169	-0.008599388
0.831297533	-0.000922639
0.914546897	0.00675411
1	0
0	0
0.083780881	-0.011815252
0.166487648	-0.017185822
0.250268528	-0.015037594
0.334049409	-0.015037594
0.416756176	-0.012889366
0.501611171	-0.01396348
0.58216971	-0.008592911
0.668098818	-0.005370569
0.751879699	-0.005370569
0.834586466	-0.003222342
0.917293233	0
1	0
0	0
0.084902026	-0.01307183
0.167810044	-0.022145664
0.250723052	-0.026224499
0.334636059	-0.029305331
0.417553059	-0.029388165
0.501472053	-0.026474997
0.584393045	-0.022561831
0.667315035	-0.017649665
0.751237023	-0.011739498
0.833160014	-0.006826334
0.916080008	-0.003912168
1	0
0	0
0.085247361	-0.003980775
0.166319447	0.000345778
0.249461882	0.00883464
0.332612962	0.013165516
0.415764041	0.017496391
0.500998435	0.019752595
0.582079166	0.019921163
0.66523889	0.020094052
0.748402936	0.018187948
0.833650297	0.014207173
0.916818665	0.010222076
1	0
0	0
0.086396279	-0.008658278
0.165463354	-0.011470771
0.250378358	-0.008418187
0.332369397	-0.008298141
0.417288688	-0.008173809
0.502207979	-0.008049476
0.584203306	-0.010857682
0.669122596	-0.010733349
0.751109349	-0.007685052
0.834560226	-0.004634612
0.916546978	-0.001586315
1	0
0	0
0.083867218	-0.00990755
0.166476609	-0.014810417
0.250337562	-0.019711718
0.33169069	-0.020861463
0.41679694	-0.020754948
0.499395365	-0.016896877
0.58324692	-0.014288802
0.667096908	-0.010429165
0.750945329	-0.005317966
0.83479845	-0.003961454
0.917392176	0.003651304
1	0
0	0
0.083743619	-0.00510468
0.166235678	-0.011457795
0.249985547	-0.011562482
0.332485418	-0.011665607
0.41623685	-0.010520296
0.498738283	-0.009373423
0.581242842	-0.005726554
0.66374115	-0.007079676
0.749995703	-0.003437495
0.828747143	-0.002285934
0.91374701	-0.002392184
1	0
0	0
0.083229963	-0.011044063
0.166468323	-0.014421104
0.248617393	-0.012320501
0.33295824	-0.009127008
0.416203798	-0.005932315
0.500541046	-0.006024689
0.583783006	-0.006115863
0.667030963	-0.000730593
0.749180033	0.001370011
0.832421992	0.001278837
0.917854529	0.001185263
1	0
0	0
0.083149095	-0.011296294
0.166288379	-0.018756296
0.24940804	-0.018543713
0.333803195	-0.017049097
0.416916315	-0.014278986
0.501311469	-0.01278437
0.583145825	-0.01001753
0.667540979	-0.008522913
0.750654099	-0.005752803
0.835042713	-0.001700658
0.916867257	0.004902474
1	0
0	0
0.080329463	-0.016047688
0.165707566	-0.013550887
0.249022818	-0.010035891
0.330264635	-0.003445141
0.411522329	5.92712E-05
0.4958399	0.008723456
0.580199808	0.009157406
0.663530936	0.009586064
0.747885551	0.011048794
0.83430831	0.010464549
0.91558188	0.010882623
1	0
0	0
0.08557041	0.00007
0.166107969	0.000699574
0.250001935	0.002307045
0.333056272	0.003076295
0.416951646	0.006361618
0.500006686	0.007969793
0.582221393	0.007900821
0.666112544	0.00615259
0.748329363	0.008600395
0.832220514	0.006852164
0.916112368	0.005942859
1	0
0	0
0.083889203	-0.00870529
0.166077811	-0.010558352
0.248269351	-0.010699091
0.335597862	-0.010848626
0.416085874	-0.005849462
0.499995602	-0.002568486
0.58390533	0.000712491
0.667809193	0.00056882
0.749994869	-0.002996567
0.833898732	-0.003140238
0.917802596	-0.003283909
1	0
0	0
0.082351956	-0.006097721
0.163585952	-0.006469501
0.247097757	-0.009140036
0.335196598	-0.009543234
0.414142313	-0.009904541
0.496525687	-0.009137417
0.583469915	-0.011823661
0.665868997	-0.007624114
0.752844643	-0.003445513
0.831832249	0.005346305
0.910751782	-0.000735706
1	0
0	0
0.083986464	-0.021198012
0.166705663	-0.031119416
0.24816074	-0.032270475
0.333376779	-0.034669954
0.416078705	-0.030806919
0.498780631	-0.026943884
0.583988819	-0.023077708
0.665439185	-0.020469374
0.74813797	-0.014100078
0.833346158	-0.010233902
0.914796523	-0.007625568
1	0
0	0
0.083232811	-0.024125452
0.166465621	-0.033775633
0.250904704	-0.041013269
0.334137515	-0.033775633
0.418576598	-0.030156815
0.499396864	-0.026537998
0.582629674	-0.02291918
0.66827503	-0.020506634
0.749095296	-0.013268999
0.833534379	-0.008443908
0.915560917	0.003618818
1	0
0	0
0.061420882	-0.018342442
0.13829149	-0.02652751
0.210058758	-0.03083371
0.298508444	-0.032682746
0.395948556	-0.032025311
0.489542672	-0.031343222
0.574179233	-0.02803961
0.66525866	-0.019649094
0.733245675	-0.013674652
0.81663311	-0.005234828
0.897399022	-0.005752558
1	0
0	0
0.085351788	-0.016147636
0.166089965	-0.016147636
0.251441753	-0.016147636
0.334486736	-0.014994233
0.416378316	-0.011534025
0.499423299	-0.00922722
0.582468281	-0.008073818
0.665513264	-0.006920415
0.749711649	-0.005767013
0.835063437	0
0.916955017	0.002306805
1	0
0	0
0.083180469	-0.002609861
0.167331738	-0.003258976
0.24855146	-0.004898037
0.332706558	-0.00652561
0.416857827	-0.007174725
0.499063667	-0.010766874
0.583226424	-0.014351364
0.665416946	-0.014029679
0.748585926	-0.013704165
0.828819531	-0.013390139
0.912955481	-0.010125419
1	0
0	0
0.083989501	-0.019247594
0.165354331	-0.037620297
0.251093613	-0.050743657
0.333333333	-0.058617673
0.415573053	-0.060367454
0.499562555	-0.060367454
0.583552056	-0.056867892
0.664916885	-0.050743657
0.750656168	-0.035870516
0.831146107	-0.026246719
0.916010499	-0.01312336
1	0
0	0
0.082440913	-0.021693845
0.164868	-0.038129181
0.249034097	-0.0493014
0.333181759	-0.053462274
0.418203535	-0.056744425
0.502337371	-0.05564679
0.584709154	-0.051048092
0.665325796	-0.045577583
0.750315311	-0.036589881
0.834416886	-0.023222392
0.916761017	-0.008106676
1	0
0	0
0.082572751	-0.002364349
0.166841379	-0.021406436
0.247761381	-0.032947854
0.3353522	-0.043644116
0.415427047	-0.048514717
0.500500485	-0.050040867
0.58306628	-0.048235085
0.663957067	-0.042261957
0.747348541	-0.035450628
0.832403894	-0.026134439
0.914121751	-0.015989789
1	0
0	0
0.082664979	-0.009216921
0.167654178	-0.014938703
0.25030967	-0.016006624
0.334129305	-0.017073191
0.416782087	-0.015812826
0.499438935	-0.018044891
0.583253149	-0.014454886
0.667068718	-0.012029024
0.74971879	-0.008440374
0.834697147	-0.004849014
0.917345863	0
1	0
0	0
0.085152838	-0.021834061
0.165938865	-0.037117904
0.251091703	-0.049126638
0.334061135	-0.054585153
0.418122271	-0.05349345
0.502183406	-0.050218341
0.585152838	-0.044759825
0.669213974	-0.038209607
0.751091703	-0.032751092
0.834061135	-0.021834061
0.918122271	-0.012008734
1	0
0	0
0.083609426	-0.022410071
0.168077806	-0.040466289
0.249912514	-0.049826164
0.333471948	-0.053089281
0.417024564	-0.05374145
0.499693231	-0.049173995
0.583232213	-0.044604268
0.66589179	-0.036555548
0.750291999	-0.028502284
0.832947031	-0.018712932
0.916467835	-0.007180676
1	0
0	0
0.084234798	-0.01566632
0.166588202	-0.027596104
0.248936356	-0.037654996
0.333152778	-0.046773191
0.417345573	-0.04747237
0.499667475	-0.048176798
0.582909072	-0.043265924
0.665215223	-0.038357675
0.750319837	-0.030635211
0.833545683	-0.020111659
0.915838708	-0.010526178
1	0
0	0
0.084750715	-0.022267457
0.168563396	-0.037086999
0.252370008	-0.045388855
0.334309223	-0.048105857
0.417178669	-0.049890895
0.500977479	-0.04981287
0.582914094	-0.049736579
0.667639667	-0.045002198
0.750499576	-0.036545159
0.834286249	-0.023431763
0.915279628	-0.010320969
1	0
0	0
0.083958021	-0.008995502
0.166416792	-0.014992504
0.250374813	-0.017991004
0.337331334	-0.016491754
0.415292354	-0.014992504
0.500749625	-0.010494753
0.584707646	-0.008995502
0.667166417	-0.00149925
0.752623688	0.00149925
0.835082459	0.004497751
0.91904048	0.002998501
1	0


'semiarboreal
'1
0	0
0.083755044	-0.007078264
0.167501252	-0.010515774
0.248808507	-0.009104834
0.333756517	-0.007685057
0.416274412	-0.005057586
0.500002946	-0.001213585
0.583734425	0.001416831
0.667471796	0.001620077
0.749998527	0.000606793
0.832519367	0.002020678
0.916259684	0.001010339
1	0
'2
0	0
0.084821429	-0.005580357
0.167410714	-0.010044643
0.25	-0.010044643
0.334821429	-0.012276786
0.418526786	-0.017857143
0.501116071	-0.014508929
0.583705357	-0.014508929
0.667410714	-0.012276786
0.751116071	-0.008928571
0.832589286	-0.002232143
0.916294643	0.006696429
1	0
'3
0	0
0.082114036	-0.008334617
0.166326686	-0.010351235
0.248431858	-0.010264809
0.332640075	-0.008070905
0.415795661	-0.00587811
0.498949032	-0.001580054
0.584208771	0.001667588
0.667365466	0.002807753
0.751578115	0.000791135
0.833678855	0.005088083
0.916834441	0.007280878
1	0
'4
0	0
0.084193149	-0.004814828
0.167356679	-0.004561795
0.249509106	-0.005326037
0.333686825	-0.005069918
0.417864545	-0.0048138
0.502042265	-0.004557681
0.584191606	-0.004307733
0.667355136	-0.0040547
0.750521752	-0.004815857
0.835726004	-0.00861341
0.917875345	-0.008363462
1	0
'5
0	0
0.085315771	-0.012245308
0.168569708	-0.018326239
0.251816252	-0.017212933
0.335059626	-0.013016383
0.419332862	-0.010874272
0.5015506	-0.008734275
0.583768339	-0.006594277
0.66803735	-0.000341174
0.752312697	-0.00025456
0.832475996	0.000855577
0.916749232	0.002997687
1	0
'6
0	0
0.081756385	-0.007257417
0.168807079	-0.008134168
0.251597984	-0.002650535
0.334395651	-0.000351602
0.416138513	-0.001239621
0.501061566	2.25386E-06
0.582813444	-0.005132031
0.667745513	-0.008136421
0.749486121	-0.007962874
0.834409174	-0.006721
0.915079201	-0.002303441
1	0
'7
0	0
0.081534878	-0.014328963
0.16574504	-0.01979742
0.24907654	-0.020831696
0.333294561	-0.021867544
0.415745826	-0.019354159
0.499078897	-0.019501913
0.582415112	-0.017876623
0.6675228	-0.017140998
0.749974065	-0.014627614
0.833319711	-0.007683191
0.916662213	-0.002511812
1	0
'8
0	0
0.081748549	-0.002576297
0.166211986	0.000301929
0.24977211	0.000453719
0.332412422	0.006961694
0.415970896	0.008021745
0.497711196	0.00998676
0.583089494	0.009233587
0.666652918	0.007568852
0.749304779	0.007718991
0.831956641	0.007869131
0.91370354	0.006201096
1	0

'10
0	0
0.08373436	0
0.165543792	-0.005774783
0.250240616	-0.00481232
0.333012512	-0.003849856
0.416746872	0
0.500481232	0.002887392
0.583253128	0.003849856
0.667949952	0.003849856
0.74879692	0.00481232
0.834456208	0.002887392
0.91626564	0
1	0


0	0
0.082580549	-0.013022332
0.165968847	-0.028474469
0.249363701	-0.035829444
0.332760522	-0.040755272
0.415351561	-0.040822147
0.498755594	-0.036841098
0.583780371	-0.031241927
0.666376655	-0.024831074
0.750591716	-0.019231248
0.833998371	-0.012011335
0.916595311	-0.004790765
1	0
0	0
0.082396252	-0.019611212
0.166494626	-0.035825399
0.249746992	-0.047790779
0.333002967	-0.055508074
0.416262551	-0.058977283
0.500373918	-0.059898364
0.583639277	-0.056570637
0.66605935	-0.048144485
0.74933265	-0.035470971
0.834307349	-0.020250049
0.917578483	-0.010125385
1	0
0	0
0.083222264	-0.016740535
0.166443295	-0.034590947
0.250777899	-0.049112961
0.334008785	-0.05808436
0.417243367	-0.06372613
0.50048534	-0.062708641
0.583728545	-0.060581275
0.666977908	-0.052904526
0.750230968	-0.041898148
0.833485259	-0.029781893
0.916740782	-0.016555761
1	0
0	0
0.08474309	-0.015497711
0.166720366	-0.029158894
0.250537561	-0.041895879
0.333425471	-0.050030524
0.417232491	-0.057242666
0.50010853	-0.05893166
0.582979481	-0.057858233
0.667676785	-0.04849415
0.750537561	-0.041895879
0.833383076	-0.027010344
0.916226895	-0.011204002
1	0

0	0
0.081642049	-0.010166644
0.162367509	-0.019415016
0.246760166	-0.031419046
0.331160398	-0.035166202
0.41556568	-0.033408776
0.499053532	-0.031650508
0.58162732	-0.026221676
0.66236793	-0.018956301
0.747696534	-0.010777703
0.832106025	-0.004433125
0.915596401	0
1	0

0	0
0.083573487	-0.011527378
0.167146974	-0.024975985
0.249759846	-0.034582133
0.333333333	-0.038424592
0.41690682	-0.037463977
0.501440922	-0.035542747
0.582132565	-0.030739673
0.665706052	-0.023054755
0.751200768	-0.013448607
0.833813641	-0.002881844
0.920268972	0.002881844
1	0

0	0
0.084199584	-0.006237006
0.166320166	-0.014553015
0.249480249	-0.021829522
0.333679834	-0.03014553
0.415800416	-0.031185031
0.498960499	-0.031185031
0.582120582	-0.027027027
0.667359667	-0.022869023
0.749480249	-0.013513514
0.832640333	-0.002079002
0.91995842	0.004158004
1	0

0	0
0.082897882	-0.017357799
0.166880329	-0.029261854
0.250853263	-0.032441818
0.330462962	-0.034536027
0.415516893	-0.028990712
0.499486259	-0.028899143
0.581272223	-0.026628929
0.665238022	-0.023265825
0.749205009	-0.020993233
0.83098146	-0.00999893
0.91385199	-0.002274971
1	0


'terrestrial

0	0
0.083438552	0.000105485
0.166888291	-0.008638574
0.251605448	-0.019909475
0.333789369	-0.027390911
0.417232716	-0.031078088
0.501935488	-0.030971004
0.581573387	-0.024549212
0.66626657	-0.016856806
0.749695532	-0.009165998
0.83060884	-0.011592151
0.915305219	-0.006428186
1	0
0	0
0.082710621	0.020879795
0.16619633	0.037929953
0.250471218	0.04502024
0.33168275	0.051337202
0.415969969	0.053063532
0.498729914	0.052487502
0.582259661	0.050380674
0.665798217	0.044442448
0.748566969	0.04003502
0.832117856	0.028732838
0.914902462	0.017428895
1	0
0	0
0.080474184	0.004448034
0.166372502	0.007987005
0.249559161	0.012432587
0.331841663	0.016878986
0.414121711	0.01861291
0.499118323	0.024865173
0.583205871	0.025693304
0.666387626	0.024713935
0.748664404	0.022831226
0.833650388	0.01732943
0.916827238	0.010925111
1	0
0	0
0.083333333	-0.006024096
0.167670683	-0.001004016
0.248995984	0.004016064
0.333333333	0.008032129
0.413654618	0.010040161
0.498995984	0.010040161
0.582329317	0.007028112
0.665662651	0.007028112
0.748995984	0.007028112
0.832329317	0.00502008
0.915662651	0.004016064
1	0
0	0
0.082337128	-0.008522813
0.167257381	-0.007509086
0.249568978	-0.001300574
0.332747124	0.00490944
0.41592527	0.011119455
0.498233863	0.019061064
0.581418016	0.021804884
0.665480732	0.017617818
0.749538942	0.016030397
0.832733608	0.012708377
0.915931277	0.00765326
1	0
0	0
0.081525131	-0.002148117
0.166146234	-0.004299429
0.248707615	-0.002320648
0.331268997	-0.000341867
0.415893295	0.000602793
0.499485602	0.001548518
0.582045919	0.002495309
0.665637161	0.002409043
0.750260394	0.002321713
0.83178446	-0.000858395
0.916407693	-0.000945725
1	0
0	0
0.082652005	0.000750694
0.16694201	0.003136709
0.252051685	0.007158714
0.334706369	0.011182728
0.417359714	0.013570082
0.500830049	0.014320106
0.583481385	0.01425247
0.666949042	0.011729174
0.75041469	0.006750888
0.833883016	0.005045922
0.917352013	0.004159286
1	0
0	0
0.088216855	0.00965874
0.175587561	0.021621052
0.262346993	0.028130072
0.351527434	0.031606809
0.438380815	0.035013084
0.525986395	0.039218532
0.613685925	0.040321235
0.70143243	0.039872566
0.787604075	0.040152608
0.87692544	0.038975227
0.963425908	0.02839566
1	0
0	0
0.083762961	-0.011087261
0.167478008	-0.019079288
0.247978036	-0.019381145
0.333096958	-0.018063515
0.416692221	-0.018317458
0.498739866	-0.018595358
0.582359085	-0.020396918
0.665954348	-0.020650861
0.749525653	-0.019357188
0.833073002	-0.016515898
0.916596393	-0.012126991
1	0
0	0
0.084141404	0.002926066
0.169330748	0.00052397
0.25133204	0.000261985
0.334394883	-0.001068354
0.418522677	-0.002402096
0.501585519	-0.003732435
0.584651764	-0.003997822
0.666639447	-0.008519615
0.750777449	-0.006658501
0.834908646	-0.006927291
0.91797489	-0.007192678
1	0


[wireframe]
1 2
2 3
3 4
4 5
5 6
6 7
7 8
8 9
9 10
10 11
11 12
12 13
