# Supplementary material for: Forelimb bone curvature in terrestrial and arboreal mammals
Source: PeerJ. 2017 Apr 26;5:e3229. doi: 10.7717/peerj.3229 (PMC5408721; doi:10.7717/peerj.3229)
Supplement: Supplemental Information 8 [file peerj-05-3229-s008.xlsx]

## Sheet: individuals
individual data											Key to museums
loco	locomotion	genus	species		musno	chord	curvature	n	mean C		WAM		Western Australian Museum
1	Arboreal	Ateles	sp	WAM	M2939	193.94	0.00321543	1	0.00321543		MV		Museum Victoria
1	Arboreal	Callithrix	jacchus	AM	M37528	42.66	-0.036607				AM		Australian Museum
1	Arboreal	Callithrix	jacchus	AM	M37527	34.52	-0.0184843	6	-0.0327313		SAM		South Australian Museum
1	Arboreal	Cebus	capucinus	SAM	HM620	55	-0.0282088	1	-0.0282088		US		University of Sydney
1	Arboreal	Eulemur	mongoz	US	M21457	71.02	-0.0171858
1	Arboreal	Eulemur	mongoz	US	S999	88.46	-0.0293882	2	-0.023287		Chord is the length in mm of the measured curve
1	Arboreal	Galago	sp	SAM	M1476	36.02	0.0200941	1	0.0200941		Curvature is the largest deviation from the chord (subtense) divided by the chord
1	Arboreal	Indri	indri	SAM	M1454	78.3	-0.0114708	1	-0.0114708		negative curvature is cranially curved (ulna have positive and negative curves)
1	Arboreal	Leontropithecus	rosaliarosalia	SAM	M17911	60.02	-0.0208615	1	-0.0208615
1	Arboreal	Macaca	fascularis	AM	M32978	101.68	-0.0116656				These species names are those used as labels in the morphologika files
1	Arboreal	Macaca	fascularis	AM	A5138	117.66	-0.0144211				Updated species names as show in table 1 are shown in the species means sheet
1	Arboreal	Macaca	fascularis	AM	M32978	100.93	-0.0187563
1	Arboreal	Macaca	fascularis	AM	S1511	123.67	-0.0160477	4	-0.0152227
1	Arboreal	Callithrix	jacchus	AM	M2264	36.88	-0.0284721
1	Arboreal	Macaca	silenus	AM	M22376	126.89	0.0086004
1	Arboreal	Macaca	silenus	WAM	M52134	129.08	-0.0108486	2	-0.00112412
1	Arboreal	Nycticebus	coucangmenagensis	AM	S590	52	-0.0118237
1	Arboreal	Nycticebus	coucang	AM	M9684	55.75	-0.03467
1	Arboreal	Nycticebus	coucang	AM	S504	60.63	-0.0410133	3	-0.029169
1	Arboreal	Nycticebus	tardigradus	SAM	HM339	71.05	-0.0326827	1	-0.0326827
1	Arboreal	Perodicticus	potto	SAM	M1477	156.78	-0.0484429	1	-0.0484429
1	Arboreal	Pongo	pygmaeus	AM	M5081	235.74	-0.0143514
1	Arboreal	Pongo	pygmaeus	AM	M16406	241.89	-0.120735
1	Arboreal	Pongo	pygmaeus	SAM	HM338	138.05	-0.0567444	4	-0.0604679
1	Arboreal	Callithrix	jacchus	AM	M8290	39.7	-0.0360824
1	Arboreal	Pongo	pygmaeus	SAM	HM621	135	-0.0500409
1	Arboreal	Procolobus	verus	AM	M302	108.61	-0.0180449	1	-0.0180449
1	Arboreal	Propithecus	diadema	AM	B549	91.52	-0.0545852
1	Arboreal	Propithecus	diadema	AM	M2157	136.56	-0.0537415	2	-0.0541633
1	Arboreal	Propithecus	verreauxi	AM	M32927	98.86	-0.0481768
1	Arboreal	Propithecus	verreauxi	AM	M32923	98.33	-0.0498909	2	-0.0490338
1	Arboreal	Trachypithecus	pileatus	AM	S1104	92.69	-0.017991	1	-0.017991
1	Arboreal	Callithrix	jacchus	AM	M4963	36.44	-0.0419595
1	Arboreal	Callithrix	jacchus	AM	M37529	25.58	-0.0347826
2	Semiarboreal	Chlorocebus	aethiops	AM	M23517	96.37	-0.0105158	1	-0.0105158
2	Semiarboreal	Macaca	nemestrina	AM	S1518	123.83	-0.0183262
2	Semiarboreal	Macaca	nemestrina	AM	P1400	119.19	-0.00813642
2	Semiarboreal	Macaca	nemestrina	AM	S963	208.62	-0.0218675	3	-0.0161101
2	Semiarboreal	Macaca	nigra	AM	S1050	142.53	0.00998676
2	Semiarboreal	Macaca	nigra	SAM	M1455	142.7	0.0172727
2	Semiarboreal	Macaca	nigra	SAM	M1455A	137.76	-0.00577478	3	0.00716157
2	Semiarboreal	Pan	troglodytes	SAM	M003	250	-0.0400192
2	Semiarboreal	Pan	troglodytes	AM	M0001	350	-0.0598984
2	Semiarboreal	Pan	troglodytes	AM	M32977	225.99	-0.0589317
2	Semiarboreal	Pan	troglodytes	AM	P1385	167.11	-0.0351662
2	Semiarboreal	Pan	troglodytes	AM	S1439	159.71	-0.0384246
2	Semiarboreal	Pan	troglodytes	AM	S1439A	143.57	-0.031185	6	-0.0439375
2	Semiarboreal	Varecia	variegata	AM	S524	96.12	-0.034536	1	-0.034536
2	Semiarboreal	Lemur	catta	AM	S1133	81.51	-0.0178571
2	Semiarboreal	Lemur	catta	AM	S1209	89.88	-0.0103512	2	-0.0141042
2	Semiarboreal	Macaca	fuscatus	AM	S828	127.04	-0.00861341	1	-0.00861341
3	Terrestrial	Gorilla	gorilla	US	S001	297.94	-0.0310781	1	-0.0310781
3	Terrestrial	Papio	hamadryas	AM	M34564	151.16	-0.00429943
3	Terrestrial	Papio	hamadryas	AM	M43490	230.37	0.0143201	3	0.0106085
3	Terrestrial	Papio	porcarius (ursinus)	AM	M37283	149.69	0.0403212
3	Terrestrial	Papio	porcarius (ursinus)	WAM	M17386	161.19	-0.0206509	3	0.00371692
3	Terrestrial	Papio	ursinus	SAM	HM8.5.4200	355.2	-0.00851961	1
3	Terrestrial	Mandrillus	leucophaeus	AM	S1438	214.47	0.0530635
3	Terrestrial	Mandrillus	leucophaeus	AM	S1438A	180.1	0.0256933
3	Terrestrial	Mandrillus	leucophaeus	AM	M39978	160.37	0.0100402	3	0.029599
3	Terrestrial	Papio	hamadryas	AM	M21371	219.48	0.0218049
								62

## Sheet: species means
Ulna data for 29 primate species means							body mass											Ulna data for 29 primate species means				NO APES
loco	locomotion	genus	genus	n	mean C	loco	min	max	mean	curvature	absolute C							loco	locomotion	genus	genus	musno	chord	curvature	n	mean C	loco														Primate Species	Common Name	Ulnae	Humeri	Locomotion
1	Arboreal	ateles	sp	1	0.00321543	1	5	8	6.5	0.00321543	0.00321543							1	Arboreal	alouatta	sp	M2939	193.94	0.00321543	1	0.00321543	1														Nycticebus coucang	Slow loris	3	3	1
1	Arboreal	Callithrix	jacchus	6	-0.0327313	1	0.23	0.45	0.34	-0.0327313	0.0327313							1	Arboreal	Callithrix	jacchus	M37527	34.52	-0.0184843	6	-0.0327313	1														Nycticebus tardigradus	Bengal loris	1	1	1
1	Arboreal	Cebus	capucinus	1	-0.0282088	1	1.1	3.3	2.2	-0.0282088	0.0282088							1	Arboreal	Cebus	capucinus	HM620	55	-0.0282088	1	-0.0282088	1														Perodicticus potto	Potto	1	1	1
1	Arboreal	Eulemur	mongoz	2	-0.023287	1	0.2	3	1.6	-0.023287	0.023287							1	Arboreal	Eulemur	mongoz	S999	88.46	-0.0293882	2	-0.023287	1														Galago sp.	Bushbaby	1	1	1
1	Arboreal	Galago	galagidae	1	0.0200941	1	0.125	0.3	0.2125	0.0200941	0.0200941							1	Arboreal	Galago	galagidae	M1476	36.02	0.0200941	1	0.0200941	1														Eulemur mongoz	Mongoose lemur	2	3	1
1	Arboreal	Indri	indri	1	-0.0114708	1	7	10	8.5	-0.0114708	0.0114708							1	Arboreal	Indri	indri	M1454	78.3	-0.0114708	1	-0.0114708	1														Lemur catta	Ring-tailed lemur	2	2	2
1	Arboreal	Leontropithecus	rosaliarosalia	1	-0.0208615	1	0.6	0.8	0.7	-0.0208615	0.0208615							1	Arboreal	Leontropithecus	rosaliarosalia	M17911	60.02	-0.0208615	1	-0.0208615	1														Varecia variegata	Ruffed lemur	1	1	2
1	Arboreal	Macaca	fascularis	4	-0.0152227	1	2.5	15	8.75	-0.0152227	0.0152227							1	Arboreal	Macaca	fascularis	S1511	123.67	-0.0160477	4	-0.0152227	1														Indri indri	Indri	1	1	1
1	Arboreal	Macaca	silenus	2	-0.00112412	1	2.5	15	8.75	-0.00112412	0.00112412							1	Arboreal	Macaca	silenus	M52134	129.08	-0.0108486	2	-0.00112412	1														Propithecus verreauxi	Sifaka	2	2	1
1	Arboreal	Nycticebus	coucang	3	-0.029169	1	0.375	2	1.1875	-0.029169	0.029169							1	Arboreal	Nycticebus	coucang	S504	60.63	-0.0410133	3	-0.029169	1														Propithecus diadema	Sifaka	2	2	1
1	Arboreal	Nycticebus	tardigradus	1	-0.0326827	1	0.375	2	1.1875	-0.0326827	0.0326827							1	Arboreal	Nycticebus	tardigradus	HM339	71.05	-0.0326827	1	-0.0326827	1														Leontropithecus rosalia	Golden lion tamarin	1	1	1
1	Arboreal	Perodicticus	potto	1	-0.0484429	1	0.85	1.6	1.225	-0.0484429	0.0484429							1	Arboreal	Perodicticus	potto	M1477	156.78	-0.0484429	1	-0.0484429	1														Callithrix jacchus	Marmoset	6	6	1
1	Arboreal	Pongo	pygmaeus	4	-0.0604679	1	30	90	60	-0.0604679	0.0604679							1	Arboreal	Procolobus	verus	M302	108.61	-0.0180449	1	-0.0180449	1														Cebus capucinus	White-faced capuchin	1	1	1
1	Arboreal	Procolobus	verus	1	-0.0180449	1	2.9	4.4	3.65	-0.0180449	0.0180449							1	Arboreal	Propithecus	diadema	M2157	136.56	-0.0537415	2	-0.0541633	1														Alouatta sp.	Howler monkey	1	1	1
1	Arboreal	Propithecus	diadema	2	-0.0541633	1	4	6	5	-0.0541633	0.0541633							1	Arboreal	Propithecus	verreauxi	M32923	98.33	-0.0498909	2	-0.0490338	1														Macaca fascicularis	Crab-eating macaque	4	3	1
1	Arboreal	Propithecus	verreauxi	2	-0.0490338	1	4	6	5	-0.0490338	0.0490338							1	Arboreal	Trachypithecus	pileatus	S1104	92.69	-0.017991	1	-0.017991	1														Macaca fuscatus	Japanese macaque	1	1	2
1	Arboreal	Trachypithecus	pileatus	1	-0.017991	1	4.2	14	9.1	-0.017991	0.017991	ttests	1v2	1v3	2v3			2	Semiarboreal	Chlorocebus	aethiops	M23517	96.37	-0.0105158	1	-0.0105158	2			ttests	1v2	1v3	2v3								Macaca silenus	Liontail macaque	2	2	1
2	Semiarboreal	Chlorocebus	aethiops	1	-0.0105158	2	5	9	7	-0.0105158	0.0105158		0.418999	0.0334209	0.140413			2	Semiarboreal	Macaca	nemestrina	S963	208.62	-0.0218675	3	-0.0161101	2				0.284148	0.00645476	0.0362649								Macaca nemestrina	Pigtail macaque	3	3	2
2	Semiarboreal	Macaca	nemestrina	3	-0.0161101	2	2.3	3.5	2.9	-0.0161101	0.0161101							2	Semiarboreal	Macaca	nigra	M1455A	137.76	-0.00577478	3	0.00716157	2														Macaca nigra	Celebes ape	3	2	2
2	Semiarboreal	Macaca	nigra	3	0.00716157	2	2.5	15	8.75	0.00716157	0.00716157							2	Semiarboreal	Varecia	variegata	S524	96.12	-0.034536	1	-0.034536	2														Papio hamadryas	Hamadryas baboon	3	3	3
2	Semiarboreal	Pan	troglodytes	6	-0.0439375	2	2.5	15	8.75	-0.0439375	0.0439375							2	Semiarboreal	Lemur	catta	S1209	89.88	-0.0103512	2	-0.0141042	2														Papio ursinus	Chacma baboon	3	3	3
2	Semiarboreal	Varecia	variegata	1	-0.034536	2	2.5	15	8.75	-0.034536	0.034536							2	Semiarboreal	Macaca	fuscatus	S828	127.04	-0.00861341	1	-0.00861341	2														Mandrillus leucophaeus	Drill	3	3	3
2	Semiarboreal	Lemur	catta	2	-0.0141042	2	26	80	53	-0.0141042	0.0141042							3	Terrestrial	Papio	hamadryas	M43490	230.37	0.0143201	3	0.0106085	3														Trachypithecus pileatus	Capped langur	1	1	1
2	Semiarboreal	Macaca	fuscatus	1	-0.00861341	2	3.2	4.5	3.85	-0.00861341	0.00861341							3	Terrestrial	Papio	porcarius	M17386	161.19	-0.0206509	2	0.00983519	3														Procolobus verus	Olive colobus	1	1	1
3	Terrestrial	Gorilla	gorilla	1	-0.0310781	3	70	275	172.5	-0.0310781	0.0310781							3	Terrestrial	Papio	ursinus	HM8.5.4200	355.2	-0.00851961	1	-0.00851961	3														Chlorocebus aethiops	Grivet	1	1	2
3	Terrestrial	Papio	hamadryas	3	0.0106085	3	11	25	18	0.0106085	0.0106085							3	Terrestrial	Mandrillus	leucophaeus	M39978	160.37	0.0100402	3	0.029599	3														Pongo pygmaeus	Orangutan	4	5	1
3	Terrestrial	Papio	ursinus	3	0.00371692	3	10	18	14	0.00371692	0.00371692														61																Pan troglodytes	Chimpanzee	6	4	2
3	Terrestrial	Mandrillus	leucophaeus	3	0.029599	3	14	41	27.5	0.029599	0.029599														26																		60	58
																																											27	27
				61
				28
